# Supplementary material for: Ethyl 3-(10-bromo­anthracen-9-yl)-5-methyl-1,2-oxazole-4-carboxyl­ate
Source: Acta Crystallogr Sect E Struct Rep Online. 2013 Nov 23;69(Pt 12):o1804–5. doi: 10.1107/S1600536813031395 (PMC4004437; doi:10.1107/S1600536813031395)
Supplement: Supplementary file 1 [file e-69-o1804-sup1.cif]

##############################################################################
#                                                                            #
# This CIF contains the data in a paper accepted for publication in          #
# Acta Crystallographica Section E. It conforms to the requirements of       #
# Notes for Authors for Acta Crystallographica Section E, and has been       #
# peer reviewed under the auspices of the IUCr Commission on Journals.       #
#                                                                            #
# Full details of the Crystallographic Information File format               #
# are given in the paper "The Crystallographic Information File (CIF):       #
# a New Standard Archive File for Crystallography" by S. R. Hall, F. H.      #
# Allen and I. D. Brown [Acta Cryst. (1991), A47, 655-685].                  #
#                                                                            #
# The current version of the core CIF dictionary is obtainable from          #
# ftp://ftp.iucr.org/pub/cif_core.dic.                                       #
#                                                                            #
# Software is freely available for graphical display of the structure(s)     #
# in this CIF. For information consult the CIF software page                 #
# http://www.iucr.org/resources/cif/software.                                #
#                                                                            #
# This file may be used for bona fide research purposes within the           #
# scientific community so long as proper attribution is given to the journal # 
# article from which it was obtained.                                        #
#                                                                            #
##############################################################################
data_I
_audit_creation_method
;
Olex2 1.2
(compiled 2013.09.17 svn.r2790 for OlexSys, GUI svn.r4601)
;
_journal_date_recd_electronic     2013-10-15
_journal_date_accepted     2013-11-15
_journal_name_full     'Acta Crystallographica, Section E'
_journal_year     2013
_journal_volume     69
_journal_issue     12
_journal_page_first     o1804
_journal_page_last     o1805
_journal_paper_category     QO
_journal_paper_doi     10.1107/S1600536813031395
_journal_coeditor_code     CV5433
_publ_contact_author_name     'Nicholas R. Natale'
_publ_contact_author_address
;
Department of Pharmaceutical & Biomedical Science
The University of Montana
32 Campus Drive
Missoula MT
59812
USA
;
_publ_contact_author_email     'nicholas.natale@umontana.edu'
_publ_contact_author_fax     ?
_publ_contact_author_phone     '406-243-4132'
_publ_section_title
;
Ethyl 3-(10-bromoanthracen-9-yl)-5-methyl-1,2-oxazole-4-carboxylate
;
_publ_section_title_footnote     .
loop_
    _publ_author_name
    _publ_author_footnote
    _publ_author_address
    'Li, Chun' .
;
Department of Chemistry
Ithaca College
953 Danby Road
Ithaca
NY 14850
USA
;
    'Campbell, Michael J.' .
;
Department of Pharmaceutical & Biomedical Science
The University of Montana
32 Campus Drive
Missoula
MT 59812
USA
;
    'Weaver, Matthew J.' .
;
Department of Pharmaceutical & Biomedical Science
The University of Montana
32 Campus Drive
Missoula
MT 59812
USA
;
    'Duncan, Nathan S.' .
;
Department of Pharmaceutical & Biomedical Science
The University of Montana
32 Campus Drive
Missoula
MT 59812
USA
;
    'Hunting, Janet L.' .
;
Department of Chemistry
Ithaca College
953 Danby Road
Ithaca
NY 14850
USA
;
    'Natale, Nicholas R.' .
;
Department of Pharmaceutical & Biomedical Science
The University of Montana
32 Campus Drive
Missoula
MT 59812
USA
;
_publ_section_synopsis
;
The title compound, C~21~H~16~BrNO~3~, adopts a conformation in which the
isoxazole and anthryl mean planes are roughly orthogonal, as evidenced by the
C15-N1 dihedral angles with C11-C10 and C14-C10 of 110.56 (15)\% and -75.68
(17)\%; with the interplanar angle being 72.12\%. The aromatic anthracene A
and C rings are fairly planar as reflected in the sum of the absolute value of
the six intraring torsion angles (\S|\r| =1.59 for A and 2.55 for C,
respectively), and the isoxazole is almost completely planar (\S|\r| = 1.79).
The anthracene B ring adopts a shallow boat conformation with \S|\r| = 11.22.
The dihedral angle between the carbonyl and isoxazole is indicative of
resonance with C17-C16-C19-O2 -0.7 (2)\%, also reflected in the C16-C19 bond
length of 1.4731 (18) \%A. The isoxazole ethyl ester resides <i>endo</i> to
the anthryl ring, the distance between the closest methyl proton H15 and ring
carbon C12 is 3.261 \%A, and hence over the shielding cone, which is
maintained in solution as evidenced by magnetic anisotropy of the average
conformation at room temperature observed by ^1^H NMR.
;
_database_code_depnum_ccdc_archive     'CCDC 972271'
_chemical_name_systematic
;
Ethyl 3-(10-bromoanthracen-9-yl)-5-methyl-1,2-oxazole-4-carboxylate
;
_chemical_name_common     ?
_chemical_formula_moiety     'C21 H16 Br N O3'
_chemical_formula_sum     'C21 H16 Br N O3'
_chemical_formula_iupac     'C21 H16 Br N O3'
_chemical_formula_weight     410.26
_chemical_melting_point     ?
_shelx_space_group_comment
;
The symmetry employed for this shelxl refinement is uniquely defined
by the following loop, which should always be used as a source of
symmetry information in preference to the above space-group names.
They are only intended as comments.
;
_space_group_crystal_system     monoclinic
_space_group_name_H-M_alt     'P 21/c'
_space_group_name_Hall     '-P 2ybc'
loop_
    _space_group_symop_operation_xyz
    'x, y, z'
    '-x, y+1/2, -z+1/2'
    '-x, -y, -z'
    'x, -y-1/2, z-1/2'
_cell_length_a     8.84370(10)
_cell_length_b     16.7099(2)
_cell_length_c     11.7157(2)
_cell_angle_alpha     90
_cell_angle_beta     92.4190(10)
_cell_angle_gamma     90
_cell_volume     1729.77(4)
_cell_formula_units_Z     4
_cell_measurement_reflns_used     330
_cell_measurement_theta_min     0.3361
_cell_measurement_theta_max     27.4948
_cell_measurement_temperature     100(2)
_exptl_crystal_description     prism
_exptl_crystal_colour     'translucent yellow'
_exptl_crystal_size_max     0.490
_exptl_crystal_size_mid     0.474
_exptl_crystal_size_min     0.376
_exptl_crystal_density_diffrn     1.575
_exptl_crystal_density_meas     ?
_exptl_crystal_density_method     'not measured'
_exptl_crystal_F_000     832
_exptl_absorpt_coefficient_mu     2.398
_exptl_absorpt_correction_type     multi-scan
_exptl_absorpt_process_details
;
(SADABS; Bruker, 2008)
;
_shelx_estimated_absorpt_T_min     0.386
_shelx_estimated_absorpt_T_max     0.466
_exptl_absorpt_correction_T_min     0.39
_exptl_absorpt_correction_T_max     0.47
_exptl_special_details
;
;
_diffrn_ambient_temperature     100(2)
_diffrn_radiation_type     MoK\a
_diffrn_radiation_wavelength     0.71073
_diffrn_measurement_device_type     'Bruker SMART BREEZE CCD'
_diffrn_measurement_method     '\p and \w scans'
_diffrn_detector_area_resol_mean     ?
_diffrn_reflns_number     34958
_diffrn_reflns_av_R_equivalents     0.0195
_diffrn_reflns_theta_min     2.124
_diffrn_reflns_theta_max     28.285
_diffrn_reflns_theta_full     28.285
_diffrn_measured_fraction_theta_max     0.999
_diffrn_measured_fraction_theta_full     1.000
_diffrn_reflns_limit_h_min     -11
_diffrn_reflns_limit_h_max     11
_diffrn_reflns_limit_k_min     -22
_diffrn_reflns_limit_k_max     22
_diffrn_reflns_limit_l_min     -15
_diffrn_reflns_limit_l_max     14
_refine_special_details
;
Refinement of <i>F</i>^2^ against ALL reflections. The weighted <i>R</i>-factor
<i>wR</i> and goodness of fit <i>S</i> are based on <i>F</i>^2^, conventional
<i>R</i>-factors <i>R</i> are based on <i>F</i>, with <i>F</i> set to zero for
negative <i>F</i>^2^. The threshold expression of <i>F</i>^2^ >
\s(<i>F</i>^2^) is used only for calculating <i>R</i>-factors(gt) <i>etc</i>.
and is not relevant to the choice of reflections for refinement.
<i>R</i>-factors based on <i>F</i>^2^ are statistically about twice as large
as those based on <i>F</i>, and <i>R</i>-factors based on ALL data will be
even larger.
;
_reflns_number_total     4290
_reflns_number_gt     4128
_reflns_threshold_expression     I>2\s(I)
_refine_ls_structure_factor_coef     Fsqd
_refine_ls_matrix_type     full
_refine_ls_R_factor_all     0.0257
_refine_ls_R_factor_gt     0.0247
_refine_ls_wR_factor_gt     0.0736
_refine_ls_wR_factor_ref     0.0742
_refine_ls_goodness_of_fit_ref     1.045
_refine_ls_restrained_S_all     1.045
_refine_ls_number_reflns     4290
_refine_ls_number_parameters     237
_refine_ls_number_restraints     0
_refine_ls_hydrogen_treatment     constr
_refine_ls_weighting_scheme     calc
_refine_ls_weighting_details
              'w=1/[\s^2^(Fo^2^)+(0.0448P)^2^+1.2294P] where P=(Fo^2^+2Fc^2^)/3'
_atom_sites_solution_hydrogens     geom
_atom_sites_solution_primary     direct
_atom_sites_solution_secondary     ?
_refine_ls_shift/su_max     0.002
_refine_ls_shift/su_mean     0.000
_refine_diff_density_max     0.510
_refine_diff_density_min     -0.392
_refine_ls_extinction_method     none
_refine_ls_extinction_coef     .
loop_
    _atom_type_symbol
    _atom_type_description
    _atom_type_scat_dispersion_real
    _atom_type_scat_dispersion_imag
    _atom_type_scat_source
    'C' 'C' 0.0033 0.0016
                         'International Tables Vol C Tables 4.2.6.8 and 6.1.1.4'
    'H' 'H' 0.0000 0.0000
                         'International Tables Vol C Tables 4.2.6.8 and 6.1.1.4'
    'N' 'N' 0.0061 0.0033
                         'International Tables Vol C Tables 4.2.6.8 and 6.1.1.4'
    'O' 'O' 0.0106 0.0060
                         'International Tables Vol C Tables 4.2.6.8 and 6.1.1.4'
    'Br' 'Br' -0.2901 2.4595
                         'International Tables Vol C Tables 4.2.6.8 and 6.1.1.4'
_computing_data_collection     'APEX2 (Bruker, 2008)'
_computing_cell_refinement     'SAINT (Bruker, 2008)'
_computing_data_reduction     'SAINT (Bruker, 2008)'
_computing_structure_solution     'SHELXL97 (Sheldrick, 2008)'
_computing_structure_refinement     'SHELXS97 (Sheldrick, 2008)'
_computing_molecular_graphics
;
OLEX2 (Dolomanov <i>et al.</i>, 2009)
;
_computing_publication_material
;
OLEX2 (Dolomanov <i>et al.</i>, 2009) and publCIF (Westrip,
2010)
;
loop_
    _atom_site_type_symbol
    _atom_site_label
    _atom_site_fract_x
    _atom_site_fract_y
    _atom_site_fract_z
    _atom_site_U_iso_or_equiv
    _atom_site_adp_type
    _atom_site_calc_flag
    _atom_site_occupancy
    _atom_site_disorder_assembly
    _atom_site_disorder_group
    Br Br1 0.65922(2) 0.19002(2) 0.12783(2) 0.02178(7) Uani d 1 . .
    O O1 0.29601(12) 0.46676(6) 0.02087(8) 0.0145(2) Uani d 1 . .
    O O2 0.14962(15) 0.57548(8) -0.00887(10) 0.0261(3) Uani d 1 . .
    O O3 0.06569(12) 0.53843(6) 0.34089(9) 0.0145(2) Uani d 1 . .
    N N1 0.15853(14) 0.46963(7) 0.35626(10) 0.0142(2) Uani d 1 . .
    C C1 0.31314(18) 0.19895(9) 0.06508(13) 0.0166(3) Uani d 1 . .
    H H1 0.3800 0.1580 0.0424 0.020 Uiso calc 1 . .
    C C2 0.16567(19) 0.19731(9) 0.02681(13) 0.0187(3) Uani d 1 . .
    H H2 0.1310 0.1554 -0.0224 0.022 Uiso calc 1 . .
    C C3 0.06357(17) 0.25744(9) 0.05964(12) 0.0167(3) Uani d 1 . .
    H H3 -0.0390 0.2555 0.0323 0.020 Uiso calc 1 . .
    C C4 0.11134(17) 0.31807(8) 0.13019(12) 0.0135(3) Uani d 1 . .
    H H4 0.0412 0.3577 0.1520 0.016 Uiso calc 1 . .
    C C5 0.52484(16) 0.45590(8) 0.35132(12) 0.0141(3) Uani d 1 . .
    H H5 0.4571 0.4969 0.3725 0.017 Uiso calc 1 . .
    C C6 0.67305(17) 0.45991(9) 0.38810(12) 0.0171(3) Uani d 1 . .
    H H6 0.7075 0.5034 0.4345 0.020 Uiso calc 1 . .
    C C7 0.77617(17) 0.39918(10) 0.35718(13) 0.0191(3) Uani d 1 . .
    H H7 0.8791 0.4022 0.3834 0.023 Uiso calc 1 . .
    C C8 0.72856(16) 0.33668(9) 0.29027(13) 0.0175(3) Uani d 1 . .
    H H8 0.7993 0.2969 0.2701 0.021 Uiso calc 1 . .
    C C9 0.52055(16) 0.26791(8) 0.17830(12) 0.0133(2) Uani d 1 . .
    C C10 0.31823(15) 0.38718(8) 0.23963(11) 0.0111(2) Uani d 1 . .
    C C11 0.46912(15) 0.39100(8) 0.28134(11) 0.0116(2) Uani d 1 . .
    C C12 0.57441(16) 0.32977(8) 0.24980(12) 0.0132(3) Uani d 1 . .
    C C13 0.36915(16) 0.26146(8) 0.13894(11) 0.0126(2) Uani d 1 . .
    C C14 0.26560(16) 0.32284(8) 0.17184(11) 0.0114(2) Uani d 1 . .
    C C15 0.21490(15) 0.45584(8) 0.25655(11) 0.0111(2) Uani d 1 . .
    C C16 0.16273(15) 0.51365(8) 0.17353(11) 0.0118(2) Uani d 1 . .
    C C17 0.06993(15) 0.56274(8) 0.23177(12) 0.0128(2) Uani d 1 . .
    C C18 -0.02091(17) 0.63431(9) 0.19866(13) 0.0184(3) Uani d 1 . .
    H H18A -0.1080 0.6384 0.2474 0.028 Uiso calc 1 . .
    H H18B -0.0567 0.6295 0.1186 0.028 Uiso calc 1 . .
    H H18C 0.0419 0.6824 0.2081 0.028 Uiso calc 1 . .
    C C19 0.19946(16) 0.52302(8) 0.05278(12) 0.0139(3) Uani d 1 . .
    C C20 0.34574(17) 0.47134(9) -0.09567(12) 0.0162(3) Uani d 1 . .
    H H20A 0.4147 0.5174 -0.1044 0.019 Uiso calc 1 . .
    H H20B 0.2578 0.4778 -0.1500 0.019 Uiso calc 1 . .
    C C21 0.42720(19) 0.39376(10) -0.11786(13) 0.0211(3) Uani d 1 . .
    H H21A 0.4647 0.3944 -0.1954 0.032 Uiso calc 1 . .
    H H21B 0.3571 0.3488 -0.1102 0.032 Uiso calc 1 . .
    H H21C 0.5126 0.3878 -0.0624 0.032 Uiso calc 1 . .
loop_
    _atom_site_aniso_label
    _atom_site_aniso_U_11
    _atom_site_aniso_U_22
    _atom_site_aniso_U_33
    _atom_site_aniso_U_12
    _atom_site_aniso_U_13
    _atom_site_aniso_U_23
    Br1 0.01713(9) 0.01729(9) 0.03139(10) 0.00372(5) 0.00673(6) -0.00296(5)
    O1 0.0174(5) 0.0153(5) 0.0111(4) 0.0030(4) 0.0040(4) 0.0021(4)
    O2 0.0333(7) 0.0279(6) 0.0175(5) 0.0158(5) 0.0050(5) 0.0084(4)
    O3 0.0153(5) 0.0136(5) 0.0146(5) 0.0031(4) 0.0024(4) -0.0010(4)
    N1 0.0152(6) 0.0125(5) 0.0150(5) 0.0029(4) 0.0015(4) 0.0002(4)
    C1 0.0210(7) 0.0129(6) 0.0162(6) -0.0005(5) 0.0036(5) -0.0019(5)
    C2 0.0237(8) 0.0157(7) 0.0167(7) -0.0045(5) 0.0010(6) -0.0026(5)
    C3 0.0169(7) 0.0167(6) 0.0162(6) -0.0039(5) -0.0020(5) 0.0016(5)
    C4 0.0143(7) 0.0125(6) 0.0135(6) 0.0005(5) 0.0004(5) 0.0020(5)
    C5 0.0157(6) 0.0142(6) 0.0124(6) 0.0002(5) 0.0003(5) 0.0002(5)
    C6 0.0177(7) 0.0183(7) 0.0150(6) -0.0038(5) -0.0016(5) -0.0002(5)
    C7 0.0128(6) 0.0222(7) 0.0219(7) -0.0011(5) -0.0023(5) 0.0041(6)
    C8 0.0121(6) 0.0175(7) 0.0227(7) 0.0020(5) 0.0006(5) 0.0028(5)
    C9 0.0131(6) 0.0108(6) 0.0162(6) 0.0029(5) 0.0042(5) 0.0010(5)
    C10 0.0123(6) 0.0110(6) 0.0101(5) 0.0013(5) 0.0013(4) 0.0018(4)
    C11 0.0126(6) 0.0115(6) 0.0106(6) 0.0000(5) 0.0012(4) 0.0019(4)
    C12 0.0124(6) 0.0128(6) 0.0143(6) 0.0008(5) 0.0015(5) 0.0033(5)
    C13 0.0147(6) 0.0107(6) 0.0126(6) 0.0001(5) 0.0024(5) 0.0014(5)
    C14 0.0125(6) 0.0111(5) 0.0107(6) -0.0004(5) 0.0013(5) 0.0021(5)
    C15 0.0108(6) 0.0104(6) 0.0122(6) -0.0010(5) -0.0003(4) -0.0007(4)
    C16 0.0114(6) 0.0111(6) 0.0129(6) 0.0004(5) -0.0005(4) 0.0004(5)
    C17 0.0121(6) 0.0120(6) 0.0144(6) -0.0012(5) -0.0008(5) -0.0009(5)
    C18 0.0179(7) 0.0135(6) 0.0235(7) 0.0043(5) -0.0016(5) -0.0019(5)
    C19 0.0132(6) 0.0145(6) 0.0139(6) 0.0001(5) 0.0006(5) -0.0001(5)
    C20 0.0207(7) 0.0175(7) 0.0106(6) -0.0008(5) 0.0049(5) 0.0010(5)
    C21 0.0246(8) 0.0213(7) 0.0180(7) 0.0028(6) 0.0063(6) -0.0027(6)
_geom_special_details
;
All e.s.d.'s (except the e.s.d. in the dihedral angle between two l.s. planes)
are estimated using the full covariance matrix. The cell e.s.d.'s are taken
into account individually in the estimation of e.s.d.'s in distances, angles
and torsion angles; correlations between e.s.d.'s in cell parameters are only
used when they are defined by crystal symmetry. An approximate (isotropic)
treatment of cell e.s.d.'s is used for estimating e.s.d.'s involving l.s.
planes.
;
loop_
    _geom_bond_atom_site_label_1
    _geom_bond_atom_site_label_2
    _geom_bond_site_symmetry_2
    _geom_bond_distance
    _geom_bond_publ_flag
    Br1 C9 . 1.8996(13) ?
    O1 C19 . 1.3340(17) ?
    O1 C20 . 1.4539(16) ?
    O2 C19 . 1.2073(18) ?
    O3 N1 . 1.4197(15) ?
    O3 C17 . 1.3435(17) ?
    N1 C15 . 1.3097(18) ?
    C1 H1 . 0.9500 ?
    C1 C2 . 1.361(2) ?
    C1 C13 . 1.4314(19) ?
    C2 H2 . 0.9500 ?
    C2 C3 . 1.415(2) ?
    C3 H3 . 0.9500 ?
    C3 C4 . 1.363(2) ?
    C4 H4 . 0.9500 ?
    C4 C14 . 1.4316(19) ?
    C5 H5 . 0.9500 ?
    C5 C6 . 1.364(2) ?
    C5 C11 . 1.4342(19) ?
    C6 H6 . 0.9500 ?
    C6 C7 . 1.422(2) ?
    C7 H7 . 0.9500 ?
    C7 C8 . 1.362(2) ?
    C8 H8 . 0.9500 ?
    C8 C12 . 1.4290(19) ?
    C9 C12 . 1.4013(19) ?
    C9 C13 . 1.4017(19) ?
    C10 C11 . 1.4031(18) ?
    C10 C14 . 1.4043(19) ?
    C10 C15 . 1.4853(18) ?
    C11 C12 . 1.4420(19) ?
    C13 C14 . 1.4384(19) ?
    C15 C16 . 1.4332(18) ?
    C16 C17 . 1.3636(19) ?
    C16 C19 . 1.4731(18) ?
    C17 C18 . 1.4832(19) ?
    C18 H18A . 0.9800 ?
    C18 H18B . 0.9800 ?
    C18 H18C . 0.9800 ?
    C20 H20A . 0.9900 ?
    C20 H20B . 0.9900 ?
    C20 C21 . 1.511(2) ?
    C21 H21A . 0.9800 ?
    C21 H21B . 0.9800 ?
    C21 H21C . 0.9800 ?
loop_
    _geom_angle_atom_site_label_1
    _geom_angle_atom_site_label_2
    _geom_angle_atom_site_label_3
    _geom_angle_site_symmetry_1
    _geom_angle_site_symmetry_3
    _geom_angle
    _geom_angle_publ_flag
    C19 O1 C20 . . 116.66(11) ?
    C17 O3 N1 . . 109.05(10) ?
    C15 N1 O3 . . 105.62(11) ?
    C2 C1 H1 . . 119.5 ?
    C2 C1 C13 . . 121.07(14) ?
    C13 C1 H1 . . 119.5 ?
    C1 C2 H2 . . 119.7 ?
    C1 C2 C3 . . 120.64(13) ?
    C3 C2 H2 . . 119.7 ?
    C2 C3 H3 . . 119.8 ?
    C4 C3 C2 . . 120.50(14) ?
    C4 C3 H3 . . 119.8 ?
    C3 C4 H4 . . 119.5 ?
    C3 C4 C14 . . 120.97(13) ?
    C14 C4 H4 . . 119.5 ?
    C6 C5 H5 . . 119.3 ?
    C6 C5 C11 . . 121.34(13) ?
    C11 C5 H5 . . 119.3 ?
    C5 C6 H6 . . 119.9 ?
    C5 C6 C7 . . 120.18(14) ?
    C7 C6 H6 . . 119.9 ?
    C6 C7 H7 . . 119.7 ?
    C8 C7 C6 . . 120.54(13) ?
    C8 C7 H7 . . 119.7 ?
    C7 C8 H8 . . 119.3 ?
    C7 C8 C12 . . 121.36(14) ?
    C12 C8 H8 . . 119.3 ?
    C12 C9 Br1 . . 118.94(10) ?
    C12 C9 C13 . . 123.32(12) ?
    C13 C9 Br1 . . 117.72(10) ?
    C11 C10 C14 . . 121.29(12) ?
    C11 C10 C15 . . 120.00(12) ?
    C14 C10 C15 . . 118.41(12) ?
    C5 C11 C12 . . 118.23(12) ?
    C10 C11 C5 . . 122.15(12) ?
    C10 C11 C12 . . 119.57(12) ?
    C8 C12 C11 . . 118.36(13) ?
    C9 C12 C8 . . 123.60(13) ?
    C9 C12 C11 . . 118.01(12) ?
    C1 C13 C14 . . 118.32(13) ?
    C9 C13 C1 . . 123.80(13) ?
    C9 C13 C14 . . 117.85(12) ?
    C4 C14 C13 . . 118.50(12) ?
    C10 C14 C4 . . 121.59(13) ?
    C10 C14 C13 . . 119.86(13) ?
    N1 C15 C10 . . 120.96(12) ?
    N1 C15 C16 . . 111.28(12) ?
    C16 C15 C10 . . 127.76(12) ?
    C15 C16 C19 . . 130.21(12) ?
    C17 C16 C15 . . 104.43(12) ?
    C17 C16 C19 . . 125.33(12) ?
    O3 C17 C16 . . 109.62(12) ?
    O3 C17 C18 . . 117.14(12) ?
    C16 C17 C18 . . 133.24(13) ?
    C17 C18 H18A . . 109.5 ?
    C17 C18 H18B . . 109.5 ?
    C17 C18 H18C . . 109.5 ?
    H18A C18 H18B . . 109.5 ?
    H18A C18 H18C . . 109.5 ?
    H18B C18 H18C . . 109.5 ?
    O1 C19 C16 . . 111.34(12) ?
    O2 C19 O1 . . 124.46(13) ?
    O2 C19 C16 . . 124.19(13) ?
    O1 C20 H20A . . 110.5 ?
    O1 C20 H20B . . 110.5 ?
    O1 C20 C21 . . 106.36(11) ?
    H20A C20 H20B . . 108.6 ?
    C21 C20 H20A . . 110.5 ?
    C21 C20 H20B . . 110.5 ?
    C20 C21 H21A . . 109.5 ?
    C20 C21 H21B . . 109.5 ?
    C20 C21 H21C . . 109.5 ?
    H21A C21 H21B . . 109.5 ?
    H21A C21 H21C . . 109.5 ?
    H21B C21 H21C . . 109.5 ?
loop_
    _geom_torsion_atom_site_label_1
    _geom_torsion_atom_site_label_2
    _geom_torsion_atom_site_label_3
    _geom_torsion_atom_site_label_4
    _geom_torsion_site_symmetry_1
    _geom_torsion_site_symmetry_2
    _geom_torsion_site_symmetry_3
    _geom_torsion_site_symmetry_4
    _geom_torsion
    _geom_torsion_publ_flag
    Br1 C9 C12 C8 . . . . -1.87(19) ?
    Br1 C9 C12 C11 . . . . 176.22(10) ?
    Br1 C9 C13 C1 . . . . 1.24(19) ?
    Br1 C9 C13 C14 . . . . -176.59(9) ?
    O3 N1 C15 C10 . . . . -179.64(11) ?
    O3 N1 C15 C16 . . . . 0.03(15) ?
    N1 O3 C17 C16 . . . . -0.55(15) ?
    N1 O3 C17 C18 . . . . 179.89(11) ?
    N1 C15 C16 C17 . . . . -0.35(16) ?
    N1 C15 C16 C19 . . . . 178.00(13) ?
    C1 C2 C3 C4 . . . . 0.0(2) ?
    C1 C13 C14 C4 . . . . 0.65(19) ?
    C1 C13 C14 C10 . . . . -176.89(12) ?
    C2 C1 C13 C9 . . . . -177.91(14) ?
    C2 C1 C13 C14 . . . . -0.1(2) ?
    C2 C3 C4 C14 . . . . 0.6(2) ?
    C3 C4 C14 C10 . . . . 176.60(13) ?
    C3 C4 C14 C13 . . . . -0.9(2) ?
    C5 C6 C7 C8 . . . . 0.3(2) ?
    C5 C11 C12 C8 . . . . 0.29(19) ?
    C5 C11 C12 C9 . . . . -177.91(12) ?
    C6 C5 C11 C10 . . . . -177.89(13) ?
    C6 C5 C11 C12 . . . . -0.4(2) ?
    C6 C7 C8 C12 . . . . -0.4(2) ?
    C7 C8 C12 C9 . . . . 178.20(14) ?
    C7 C8 C12 C11 . . . . 0.1(2) ?
    C9 C13 C14 C4 . . . . 178.60(12) ?
    C9 C13 C14 C10 . . . . 1.06(19) ?
    C10 C11 C12 C8 . . . . 177.84(12) ?
    C10 C11 C12 C9 . . . . -0.36(19) ?
    C10 C15 C16 C17 . . . . 179.29(13) ?
    C10 C15 C16 C19 . . . . -2.4(2) ?
    C11 C5 C6 C7 . . . . 0.1(2) ?
    C11 C10 C14 C4 . . . . 179.20(12) ?
    C11 C10 C14 C13 . . . . -3.33(19) ?
    C11 C10 C15 N1 . . . . -75.68(17) ?
    C11 C10 C15 C16 . . . . 104.71(16) ?
    C12 C9 C13 C1 . . . . 179.42(13) ?
    C12 C9 C13 C14 . . . . 1.6(2) ?
    C13 C1 C2 C3 . . . . -0.3(2) ?
    C13 C9 C12 C8 . . . . 179.97(13) ?
    C13 C9 C12 C11 . . . . -1.9(2) ?
    C14 C10 C11 C5 . . . . -179.58(12) ?
    C14 C10 C11 C12 . . . . 2.97(19) ?
    C14 C10 C15 N1 . . . . 110.56(15) ?
    C14 C10 C15 C16 . . . . -69.05(18) ?
    C15 C10 C11 C5 . . . . 6.85(19) ?
    C15 C10 C11 C12 . . . . -170.60(12) ?
    C15 C10 C14 C4 . . . . -7.13(19) ?
    C15 C10 C14 C13 . . . . 170.34(12) ?
    C15 C16 C17 O3 . . . . 0.54(15) ?
    C15 C16 C17 C18 . . . . -179.99(15) ?
    C15 C16 C19 O1 . . . . 0.5(2) ?
    C15 C16 C19 O2 . . . . -178.75(15) ?
    C17 O3 N1 C15 . . . . 0.32(14) ?
    C17 C16 C19 O1 . . . . 178.55(13) ?
    C17 C16 C19 O2 . . . . -0.7(2) ?
    C19 O1 C20 C21 . . . . -169.06(12) ?
    C19 C16 C17 O3 . . . . -177.91(12) ?
    C19 C16 C17 C18 . . . . 1.6(2) ?
    C20 O1 C19 O2 . . . . 1.5(2) ?
    C20 O1 C19 C16 . . . . -177.73(11) ?
loop_
    _geom_hbond_atom_site_label_D
    _geom_hbond_atom_site_label_H
    _geom_hbond_atom_site_label_A
    _geom_hbond_site_symmetry_A
    _geom_hbond_distance_DH
    _geom_hbond_distance_HA
    _geom_hbond_distance_DA
    _geom_hbond_angle_DHA
    C2 H2 N1 4_565 0.95 2.54 3.4305(19) 155
    C4 H4 O2 3_565 0.95 2.58 3.1990(18) 123
_shelx_hkl_checksum     39465
_shelx_res_checksum     90426
_shelxl_version_number         .2013
_iucr_refine_instructions_details
;
TITL Br_AIM in P21/c
CELL 0.71073 8.8437 16.7099 11.7157 90.000 92.419 90.000
ZERR 4.00 0.0001 0.0002 0.0002 0.000 0.001 0.000
LATT 1
SYMM -X,0.5+Y,0.5-Z
SFAC C H N O Br
UNIT 84 64 4 12 4
EQIV $1 +X,0.5-Y,-0.5+Z
EQIV $2 -X,1-Y,-Z
EQIV $3 1-X,1-Y,1-Z
EQIV $4 1+X,+Y,+Z
EQIV $5 1-X,1-Y,-Z
L.S. 10 0 0
PLAN  5
SIZE 0.376 0.474 0.49
TEMP -173.18
HTAB C2 N1_$1
HTAB C4 O2_$2
HTAB C18 O2
BOND $H
CONF
fmap 2 53
acta
WGHT    0.044800    1.229400
FVAR       0.125260
BR1   5    0.659221    0.190020    0.127833    11.00000    0.01713    0.01729 =
         0.03139   -0.00296    0.00673    0.00372
O1    4    0.296008    0.466760    0.020866    11.00000    0.01742    0.01534 =
         0.01112    0.00207    0.00404    0.00295
O2    4    0.149616    0.575483   -0.008869    11.00000    0.03332    0.02791 =
         0.01750    0.00839    0.00497    0.01581
O3    4    0.065690    0.538427    0.340888    11.00000    0.01534    0.01364 =
         0.01459   -0.00096    0.00236    0.00313
N1    3    0.158526    0.469634    0.356258    11.00000    0.01521    0.01248 =
         0.01498    0.00021    0.00155    0.00294
C1    1    0.313144    0.198954    0.065076    11.00000    0.02097    0.01286 =
         0.01620   -0.00188    0.00360   -0.00053
AFIX  43
H1    2    0.379963    0.157954    0.042388    11.00000   -1.20000
AFIX   0
C2    1    0.165672    0.197314    0.026808    11.00000    0.02374    0.01569 =
         0.01675   -0.00259    0.00096   -0.00453
AFIX  43
H2    2    0.130978    0.155393   -0.022419    11.00000   -1.20000
AFIX   0
C3    1    0.063574    0.257436    0.059641    11.00000    0.01692    0.01671 =
         0.01621    0.00163   -0.00195   -0.00386
AFIX  43
H3    2   -0.039041    0.255539    0.032319    11.00000   -1.20000
AFIX   0
C4    1    0.111341    0.318066    0.130187    11.00000    0.01429    0.01250 =
         0.01355    0.00204    0.00040    0.00046
AFIX  43
H4    2    0.041233    0.357726    0.152030    11.00000   -1.20000
AFIX   0
C5    1    0.524836    0.455900    0.351324    11.00000    0.01574    0.01420 =
         0.01243    0.00020    0.00028    0.00016
AFIX  43
H5    2    0.457141    0.496929    0.372491    11.00000   -1.20000
AFIX   0
C6    1    0.673047    0.459908    0.388100    11.00000    0.01770    0.01831 =
         0.01502   -0.00022   -0.00161   -0.00375
AFIX  43
H6    2    0.707452    0.503406    0.434507    11.00000   -1.20000
AFIX   0
C7    1    0.776168    0.399175    0.357177    11.00000    0.01283    0.02217 =
         0.02194    0.00415   -0.00232   -0.00111
AFIX  43
H7    2    0.879131    0.402211    0.383400    11.00000   -1.20000
AFIX   0
C8    1    0.728565    0.336680    0.290271    11.00000    0.01208    0.01754 =
         0.02274    0.00279    0.00060    0.00196
AFIX  43
H8    2    0.799290    0.296855    0.270082    11.00000   -1.20000
AFIX   0
C9    1    0.520547    0.267907    0.178297    11.00000    0.01315    0.01080 =
         0.01624    0.00097    0.00419    0.00289
C10   1    0.318232    0.387182    0.239633    11.00000    0.01229    0.01098 =
         0.01005    0.00179    0.00134    0.00126
C11   1    0.469124    0.390996    0.281344    11.00000    0.01263    0.01154 =
         0.01055    0.00195    0.00120   -0.00001
C12   1    0.574411    0.329770    0.249803    11.00000    0.01241    0.01283 =
         0.01431    0.00332    0.00151    0.00076
C13   1    0.369152    0.261457    0.138942    11.00000    0.01466    0.01068 =
         0.01259    0.00144    0.00242    0.00014
C14   1    0.265603    0.322844    0.171835    11.00000    0.01246    0.01111 =
         0.01066    0.00206    0.00132   -0.00038
C15   1    0.214896    0.455841    0.256552    11.00000    0.01081    0.01038 =
         0.01217   -0.00066   -0.00034   -0.00099
C16   1    0.162729    0.513646    0.173534    11.00000    0.01139    0.01106 =
         0.01290    0.00039   -0.00055    0.00042
C17   1    0.069932    0.562743    0.231769    11.00000    0.01210    0.01196 =
         0.01437   -0.00089   -0.00080   -0.00121
C18   1   -0.020915    0.634311    0.198664    11.00000    0.01791    0.01347 =
         0.02348   -0.00195   -0.00162    0.00428
AFIX 137
H18A  2   -0.107953    0.638355    0.247415    11.00000   -1.50000
H18B  2   -0.056695    0.629489    0.118647    11.00000   -1.50000
H18C  2    0.041877    0.682376    0.208056    11.00000   -1.50000
AFIX   0
C19   1    0.199456    0.523017    0.052782    11.00000    0.01323    0.01453 =
         0.01390   -0.00007    0.00063    0.00007
C20   1    0.345736    0.471342   -0.095668    11.00000    0.02070    0.01753 =
         0.01057    0.00096    0.00486   -0.00077
AFIX  23
H20A  2    0.414663    0.517424   -0.104359    11.00000   -1.20000
H20B  2    0.257818    0.477764   -0.150045    11.00000   -1.20000
AFIX   0
C21   1    0.427198    0.393764   -0.117859    11.00000    0.02457    0.02126 =
         0.01801   -0.00265    0.00631    0.00284
AFIX 137
H21A  2    0.464723    0.394358   -0.195374    11.00000   -1.50000
H21B  2    0.357121    0.348843   -0.110153    11.00000   -1.50000
H21C  2    0.512587    0.387773   -0.062443    11.00000   -1.50000
AFIX   0
HKLF 4
REM  Br_AIM in P21/c #14
REM R1 =  0.0247 for    4128 Fo > 4sig(Fo)  and  0.0257 for all    4290 data
REM    237 parameters refined using      0 restraints
END
WGHT      0.0448      1.2294
REM Highest difference peak  0.510,  deepest hole -0.392,  1-sigma level  0.068
Q1    1   0.4407  0.2618  0.1594  11.00000  0.05    0.51
Q2    1   0.1869  0.3181  0.1461  11.00000  0.05    0.50
Q3    1   0.4978  0.4212  0.3158  11.00000  0.05    0.48
Q4    1   0.3912  0.3877  0.2634  11.00000  0.05    0.48
Q5    1   0.1858  0.4807  0.2066  11.00000  0.05    0.48
REM The information below was added by Olex2.
REM
REM R1 = 0.0247 for 4128 Fo > 4sig(Fo) and 0.0257 for all 35698 data
REM n/a parameters refined using n/a restraints
REM Highest difference peak 0.51, deepest hole -0.39
REM Mean Shift 0, Max Shift 0.
REM +++ Tabular Listing of Refinement Information +++
REM R1_all = 0.0257
REM R1_gt = 0.0247
REM wR_ref = 0.0742
REM GOOF = 1.045
REM Shift_max = 0
REM Shift_mean = 0
REM Reflections_all = 35698
REM Reflections_gt = 4128
REM Parameters = n/a
REM Hole = -0.39
REM Peak = 0.51
REM Flack = n/a
;
