# Supplementary material for: Ethyl 3-(10-bromo­anthracen-9-yl)-5-methyl-1,2-oxazole-4-carboxyl­ate
Source: Acta Crystallogr Sect E Struct Rep Online. 2013 Nov 23;69(Pt 12):o1804–5. doi: 10.1107/S1600536813031395 (PMC4004437; doi:10.1107/S1600536813031395)
Supplement: Supplementary file 2 [file e-69-o1804-Isup2.hkl]

# 
# h,k,l, Fc-squared, Fo-squared, sigma(Fo-squared) and status flag 
# 
data_I
_shelx_title ' Br_AIM in P2(1)/c' 
_shelx_refln_list_code          4 
_shelx_F_calc_maximum      234.94 
_exptl_crystal_F_000       832.00 
_reflns_d_resolution_high  0.7499 
 
loop_ 
 _symmetry_equiv_pos_as_xyz 
 'x, y, z' 
 '-x, y+1/2, -z+1/2' 
 '-x, -y, -z' 
 'x, -y-1/2, z-1/2' 
 
_cell_length_a     8.8437 
_cell_length_b    16.7099 
_cell_length_c    11.7157 
_cell_angle_alpha  90.000 
_cell_angle_beta   92.419 
_cell_angle_gamma  90.000 
 
_shelx_F_squared_multiplier     1.000 
 
loop_ 
 _refln_index_h 
 _refln_index_k 
 _refln_index_l 
 _refln_F_squared_calc 
 _refln_F_squared_meas 
 _refln_F_squared_sigma 
 _refln_observed_status 
   1   0   0     4500.24     4360.49     23.98 o 
   2   0   0     7820.89     7869.11     41.43 o 
   3   0   0     7379.34     7137.07     78.23 o 
   4   0   0     3760.99     3737.85     20.81 o 
   5   0   0     3670.55     3825.95     24.62 o 
   6   0   0     9587.94     9980.66     55.55 o 
   7   0   0     2722.52     2766.16     21.24 o 
   8   0   0     1524.96     1500.89     26.79 o 
   9   0   0     1222.17     1199.32     20.71 o 
  10   0   0     2044.78     1988.29     35.18 o 
  11   0   0       16.94       17.27      3.06 o 
   1   1   0     1146.60     1019.52      6.90 o 
   2   1   0     8288.99     7946.76     35.34 o 
   3   1   0       37.76       49.58      1.13 o 
   4   1   0     1014.72      791.32      3.74 o 
   5   1   0     3134.77     2851.62     10.89 o 
   6   1   0      365.15      358.53      2.50 o 
   7   1   0     1279.79     1253.14      7.20 o 
   8   1   0     3333.14     3244.72     32.98 o 
   9   1   0      312.51      324.36      5.06 o 
  10   1   0      402.61      385.73      6.55 o 
  11   1   0     1416.19     1417.22     18.24 o 
   0   2   0       75.39      109.81      2.75 o 
   1   2   0     5934.59     6108.22     46.33 o 
   2   2   0      247.12      319.57      2.10 o 
   3   2   0    12446.43    12822.72     72.67 o 
   4   2   0     1617.42     1619.88      6.80 o 
   5   2   0      362.73      412.91      2.28 o 
   6   2   0      860.65      784.74      4.00 o 
   7   2   0      816.37      774.40      5.10 o 
   8   2   0      391.34      370.89      5.80 o 
   9   2   0      925.97      958.98     10.51 o 
  10   2   0      516.86      573.16      9.28 o 
  11   2   0       58.05       68.29      3.91 o 
   1   3   0       12.84       19.05      1.17 o 
   2   3   0    15168.20    15437.06     85.38 o 
   3   3   0      445.79      532.77      2.74 o 
   4   3   0       64.74       38.69      1.00 o 
   5   3   0      483.78      466.67      2.49 o 
   6   3   0      292.28      282.91      2.17 o 
   7   3   0      972.57      954.76      6.23 o 
   8   3   0      472.82      433.94      5.37 o 
   9   3   0      121.46      114.83      4.32 o 
  10   3   0      602.67      568.38      9.48 o 
  11   3   0        6.23        5.96      2.68 o 
   0   4   0     4616.13     5186.16     37.04 o 
   1   4   0      142.07      169.74      1.30 o 
   2   4   0     1084.78     1235.69      5.37 o 
   3   4   0        0.65        4.16      0.80 o 
   4   4   0      808.26      968.88      4.59 o 
   5   4   0      178.14      167.14      1.36 o 
   6   4   0      853.38      912.45      4.89 o 
   7   4   0      885.36      916.16      6.93 o 
   8   4   0      206.11      236.15      3.22 o 
   9   4   0      356.77      312.76      5.08 o 
  10   4   0       29.74       33.66      3.24 o 
  11   4   0        6.32        6.79      2.68 o 
   1   5   0      858.10      800.88      4.61 o 
   2   5   0     7089.47     7808.37     44.91 o 
   3   5   0     1958.68     2129.09      9.54 o 
   4   5   0      114.24      104.73      1.24 o 
   5   5   0     1537.71     1537.59      7.59 o 
   6   5   0      265.59      247.67      2.34 o 
   7   5   0       94.85       96.82      1.93 o 
   8   5   0       17.73       28.46      1.42 o 
   9   5   0        1.34        7.59      2.39 o 
  10   5   0       86.44       87.50      5.22 o 
  11   5   0      239.74      261.59      6.10 o 
   0   6   0     8521.97     8725.39     73.50 o 
   1   6   0      701.62      662.38      4.07 o 
   2   6   0     6599.41     7456.64     39.28 o 
   3   6   0     5344.50     5455.90     25.57 o 
   4   6   0     1199.01     1133.63      5.43 o 
   5   6   0      100.69       74.32      1.17 o 
   6   6   0     1632.08     1686.39      9.54 o 
   7   6   0       23.20       24.36      1.51 o 
   8   6   0       10.34       13.95      2.44 o 
   9   6   0      563.79      569.99      8.21 o 
  10   6   0      310.72      308.70      6.12 o 
  11   6   0      166.35      160.92     10.14 o 
   1   7   0     2785.38     2584.98     12.49 o 
   2   7   0    11596.58    12715.60     67.18 o 
   3   7   0     7222.82     8592.55     36.64 o 
   4   7   0     4025.86     4056.67     18.26 o 
   5   7   0      747.50      679.26      4.24 o 
   6   7   0      945.25      911.62      6.44 o 
   7   7   0     2717.36     2642.62     18.62 o 
   8   7   0     2526.54     2521.71     18.87 o 
   9   7   0       73.01       80.50      4.01 o 
  10   7   0       81.27       95.46      5.06 o 
  11   7   0     1557.50     1534.80     19.25 o 
   0   8   0    11594.71    12270.94     85.88 o 
   1   8   0      661.49      560.13      3.69 o 
   2   8   0     4898.55     5247.03     22.86 o 
   3   8   0     4885.83     4656.42     20.85 o 
   4   8   0     3972.94     4058.23     20.36 o 
   5   8   0     1699.84     1724.21      9.90 o 
   6   8   0     1970.17     1903.66     11.57 o 
   7   8   0      998.63      975.97      8.02 o 
   8   8   0       76.60       74.23      2.59 o 
   9   8   0     1495.43     1497.88     19.19 o 
  10   8   0      901.75      919.10     12.25 o 
   1   9   0     7851.60     7860.03     34.90 o 
   2   9   0     5759.71     5763.37     25.84 o 
   3   9   0      138.90      137.18      1.69 o 
   4   9   0     4176.44     4221.94     22.27 o 
   5   9   0     5331.49     5249.52     28.54 o 
   6   9   0     1028.06     1032.18      7.21 o 
   7   9   0      955.62      975.70      8.56 o 
   8   9   0     1345.91     1351.47     11.44 o 
   9   9   0      557.67      530.71      9.20 o 
  10   9   0      690.93      693.83     12.39 o 
   0  10   0     1855.80     1663.18     13.33 o 
   1  10   0     2957.45     2941.94     13.95 o 
   2  10   0     2666.74     2809.97     14.21 o 
   3  10   0     1091.70      987.59      6.16 o 
   4  10   0     1813.61     1716.68     10.38 o 
   5  10   0       34.84       30.67      1.19 o 
   6  10   0     3476.89     3483.31     20.31 o 
   7  10   0       82.90       83.51      2.98 o 
   8  10   0      131.72      129.08      3.34 o 
   9  10   0     1812.48     1830.08     27.49 o 
  10  10   0      402.27      417.19     11.47 o 
   1  11   0       14.61       18.64      0.95 o 
   2  11   0      283.59      255.84      2.52 o 
   3  11   0        7.23        7.38      1.06 o 
   4  11   0      548.63      516.50      4.12 o 
   5  11   0      664.95      630.98      4.77 o 
   6  11   0     2006.21     2018.35     12.41 o 
   7  11   0       11.45       10.39      2.15 o 
   8  11   0     1242.72     1202.29     11.61 o 
   9  11   0       51.19       61.40      9.24 o 
  10  11   0       75.72       75.00      8.92 o 
   0  12   0     1691.20     1770.01     16.04 o 
   1  12   0       44.19       42.68      1.70 o 
   2  12   0       79.28       85.83      1.78 o 
   3  12   0      732.79      715.59      5.90 o 
   4  12   0       21.60       21.65      2.29 o 
   5  12   0      323.12      338.75      3.72 o 
   6  12   0     1363.21     1387.17     10.10 o 
   7  12   0      267.71      286.11      4.46 o 
   8  12   0      557.29      576.75      7.55 o 
   9  12   0      380.46      403.31      9.23 o 
   1  13   0       72.95       64.76      2.40 o 
   2  13   0       14.62       14.24      1.24 o 
   3  13   0      284.96      281.98      3.55 o 
   4  13   0      344.42      314.79      3.84 o 
   5  13   0       88.53      108.52      2.94 o 
   6  13   0      471.06      474.28      4.69 o 
   7  13   0       90.21       88.65      3.59 o 
   8  13   0        7.61       14.84      2.39 o 
   9  13   0        1.11       -0.96      3.61 o 
   0  14   0    11848.73    12192.26    113.12 o 
   1  14   0     1780.46     1696.02     12.33 o 
   2  14   0      623.92      599.77      5.51 o 
   3  14   0     1266.57     1205.44      9.87 o 
   4  14   0      208.73      219.08      3.60 o 
   5  14   0      398.59      336.72      3.97 o 
   6  14   0      229.70      251.38      5.67 o 
   7  14   0      817.16      795.43      9.37 o 
   8  14   0      152.04      157.00      6.39 o 
   9  14   0      444.46      485.78     12.86 o 
   1  15   0      113.88      102.27      2.75 o 
   2  15   0     2951.65     2920.63     21.13 o 
   3  15   0      221.55      212.37      3.72 o 
   4  15   0     1815.25     1839.40     14.99 o 
   5  15   0     1198.95     1142.49      9.17 o 
   6  15   0      212.28      217.33      5.08 o 
   7  15   0      360.92      349.90      7.10 o 
   8  15   0      977.42     1049.88     11.97 o 
   0  16   0     1589.24     1537.19     15.63 o 
   1  16   0      158.57      150.59      3.19 o 
   2  16   0       17.33       20.87      1.96 o 
   3  16   0     2660.27     2615.44     20.31 o 
   4  16   0     1519.10     1568.40     13.30 o 
   5  16   0      267.49      254.89      4.40 o 
   6  16   0      921.12      916.50     11.13 o 
   7  16   0      719.90      723.09     11.45 o 
   8  16   0        4.67        7.30      3.78 o 
   1  17   0     1446.74     1404.84     12.99 o 
   2  17   0     1473.55     1453.36     13.28 o 
   3  17   0        1.83        6.23      1.88 o 
   4  17   0      149.26      154.89      4.03 o 
   5  17   0     2646.91     2680.00     23.85 o 
   6  17   0       76.20       67.63      3.90 o 
   7  17   0      568.79      578.85      8.90 o 
   0  18   0     2455.68     2468.79     28.50 o 
   1  18   0       27.98       24.44      2.10 o 
   2  18   0      881.12      902.18      9.82 o 
   3  18   0     1909.58     1899.69     16.21 o 
   4  18   0     1373.30     1315.46     12.48 o 
   5  18   0       16.53       24.35      3.10 o 
   6  18   0     2731.99     2858.47     29.46 o 
   1  19   0       43.80       43.51      2.73 o 
   2  19   0     1137.81     1147.75     11.63 o 
   3  19   0        0.29       -1.30      2.54 o 
   4  19   0      924.28      922.18      9.67 o 
   5  19   0      193.25      212.44      5.93 o 
   6  19   0        3.30        3.09      3.46 o 
   0  20   0       35.10       37.33      3.81 o 
   1  20   0       98.59       94.83      4.08 o 
   2  20   0        8.23        7.07      2.45 o 
   3  20   0      149.77      151.32      5.04 o 
   4  20   0        1.01       -0.03      2.98 o 
   5  20   0       30.71       23.63      3.70 o 
   1  21   0       37.81       38.91      3.62 o 
   2  21   0      353.54      347.31      6.41 o 
   3  21   0      277.18      271.37      7.36 o 
   0  22   0       78.68       79.80      5.44 o 
   1  22   0       36.29       35.97      3.28 o 
 -11   1   1      118.17      100.02      4.23 o 
 -10   1   1       27.43       28.11      3.06 o 
  -9   1   1      264.98      264.11      4.22 o 
  -8   1   1      213.05      227.68      3.87 o 
  -7   1   1     2614.38     2672.94     15.79 o 
  -6   1   1        2.04        6.15      0.62 o 
  -5   1   1      183.64      172.42      1.82 o 
  -4   1   1     1079.38      990.56      4.53 o 
  -3   1   1       77.65       67.85      0.86 o 
  -2   1   1     2159.27     2455.70     16.02 o 
  -1   1   1     7909.16     7971.05     59.01 o 
   0   1   1      263.42      300.35      1.96 o 
   1   1   1     2179.56     2400.50     18.76 o 
   2   1   1     5927.52     6719.13     36.28 o 
   3   1   1     1444.60     1461.26      5.95 o 
   4   1   1      474.99      520.86      2.60 o 
   5   1   1     1291.41     1361.99      6.19 o 
   6   1   1      707.87      676.91      3.94 o 
   7   1   1       61.64       49.99      1.42 o 
   8   1   1      241.77      213.04      3.03 o 
   9   1   1       67.46       58.73      2.47 o 
  10   1   1      662.31      644.26     11.49 o 
  11   1   1      413.77      424.30     10.37 o 
 -11   2   1      152.42      147.68      5.70 o 
 -10   2   1        7.60        8.85      1.98 o 
  -9   2   1      516.79      497.27      6.37 o 
  -8   2   1     2279.07     2235.31     19.03 o 
  -7   2   1      497.75      513.63      4.21 o 
  -6   2   1     2423.59     2352.93      9.93 o 
  -5   2   1       28.32       61.21      1.60 o 
  -4   2   1      141.03      134.69      1.55 o 
  -3   2   1     8973.32     9409.38     87.04 o 
  -2   2   1     2697.89     2688.75     16.41 o 
  -1   2   1    11000.46    11065.00     85.81 o 
   0   2   1      268.16      417.42      2.49 o 
   1   2   1      852.29      673.36      5.55 o 
   2   2   1    17504.56    18510.63    135.87 o 
   3   2   1     5494.99     5922.00     30.73 o 
   4   2   1    13755.24    14633.24     55.50 o 
   5   2   1      127.65      147.52      1.30 o 
   6   2   1      532.19      528.28      3.16 o 
   7   2   1     1611.69     1521.88      8.96 o 
   8   2   1      556.20      528.14      4.81 o 
   9   2   1       25.33       35.10      2.43 o 
  10   2   1     1285.09     1271.80     16.44 o 
  11   2   1      249.89      229.78      9.40 o 
 -11   3   1      233.03      219.75      7.54 o 
 -10   3   1     1033.90     1053.45     11.78 o 
  -9   3   1        4.78        7.62      1.81 o 
  -8   3   1     1806.77     1710.81     15.16 o 
  -7   3   1     2033.34     1960.76     11.60 o 
  -6   3   1     4311.13     4550.62     20.63 o 
  -5   3   1     3764.69     4023.67     16.78 o 
  -4   3   1    13997.99    14789.26     61.88 o 
  -3   3   1     5085.33     5242.69     21.38 o 
  -2   3   1      291.19      265.46      1.80 o 
  -1   3   1     5264.68     5166.43     25.21 o 
   0   3   1    10186.12     9918.32     53.33 o 
   1   3   1     1111.36     1273.37      7.78 o 
   2   3   1    46631.05    46257.75    278.79 o 
   3   3   1     3913.64     3829.39     15.47 o 
   4   3   1     1107.27     1266.58      5.73 o 
   5   3   1     5734.37     5855.33     23.24 o 
   6   3   1     3291.84     3219.84     13.94 o 
   7   3   1       39.24       54.33      1.56 o 
   8   3   1     5198.74     5069.67     41.33 o 
   9   3   1     2472.40     2330.97     29.12 o 
  10   3   1        1.23        9.57      3.15 o 
  11   3   1      149.00      141.50      5.21 o 
 -11   4   1     1457.88     1432.12     17.90 o 
 -10   4   1       27.21       26.19      2.31 o 
  -9   4   1     5373.08     5176.85     51.94 o 
  -8   4   1     1183.81     1096.94      9.38 o 
  -7   4   1      855.32      808.54      5.68 o 
  -6   4   1    12374.23    12975.21     57.12 o 
  -5   4   1     4643.02     4619.97     18.52 o 
  -4   4   1      265.17      277.20      1.96 o 
  -3   4   1     5559.73     5759.37     31.62 o 
  -2   4   1     4586.27     4265.56     22.01 o 
  -1   4   1      333.25      358.21      2.45 o 
   0   4   1     2290.56     2166.49     12.87 o 
   1   4   1    13280.00    13066.03     76.13 o 
   2   4   1     2465.00     3004.75     12.62 o 
   3   4   1     1459.06     1359.73      6.46 o 
   4   4   1     2365.82     2065.37      9.12 o 
   5   4   1     3526.76     3714.30     16.05 o 
   6   4   1     5228.20     5262.60     22.80 o 
   7   4   1     2110.74     2082.16     13.60 o 
   8   4   1      631.75      678.09      7.35 o 
   9   4   1      556.34      516.81      8.61 o 
  10   4   1      863.83      795.35     10.99 o 
  11   4   1      106.08      102.16      4.67 o 
 -11   5   1      477.06      466.90      7.71 o 
 -10   5   1     2331.37     2289.50     27.47 o 
  -9   5   1       41.39       54.25      2.57 o 
  -8   5   1       75.42       77.02      2.98 o 
  -7   5   1      698.74      668.55      4.39 o 
  -6   5   1      804.25      769.13      4.54 o 
  -5   5   1     1625.94     1706.06      8.20 o 
  -4   5   1     7207.31     7062.77     28.25 o 
  -3   5   1     2007.08     2142.71      9.32 o 
  -2   5   1       95.43      200.60      2.23 o 
  -1   5   1    14798.84    14394.64     78.66 o 
   0   5   1     7209.85     7458.17     44.22 o 
   1   5   1     2255.61     2363.91     12.52 o 
   2   5   1      471.59      316.41      2.34 o 
   3   5   1     3795.55     3635.91     17.21 o 
   4   5   1      620.06      693.29      3.96 o 
   5   5   1     4456.32     4360.96     18.17 o 
   6   5   1     7959.61     8074.16     38.95 o 
   7   5   1        0.25       -0.02      1.06 o 
   8   5   1     1520.36     1482.31     14.82 o 
   9   5   1     1343.93     1272.21     15.94 o 
  10   5   1      116.50      111.05      6.12 o 
  11   5   1      963.79      983.92     13.35 o 
 -11   6   1      310.36      313.86      6.47 o 
 -10   6   1      297.00      283.37      6.56 o 
  -9   6   1      898.01      870.95      8.76 o 
  -8   6   1     4272.46     4203.13     32.20 o 
  -7   6   1      428.25      438.62      3.65 o 
  -6   6   1      964.43      871.44      5.21 o 
  -5   6   1     3386.67     3473.44     16.19 o 
  -4   6   1     2108.90     2303.19      9.92 o 
  -3   6   1     7299.65     8066.83     33.66 o 
  -2   6   1    14427.18    15092.15     80.86 o 
  -1   6   1      922.63      940.97      4.97 o 
   0   6   1     1806.77     1699.16      8.65 o 
   1   6   1     2829.33     2613.73     12.97 o 
   2   6   1     3291.54     3562.74     17.22 o 
   3   6   1     3867.62     3968.56     18.39 o 
   4   6   1    15151.10    16179.92    105.76 o 
   5   6   1       17.60       32.98      1.26 o 
   6   6   1      682.71      648.73      4.91 o 
   7   6   1     2953.26     2968.62     20.93 o 
   8   6   1      265.36      272.90      4.14 o 
   9   6   1       42.16       47.78      2.77 o 
  10   6   1      821.88      807.04     13.95 o 
  11   6   1      173.21      174.02      6.31 o 
 -11   7   1      127.72      150.19      6.97 o 
 -10   7   1      238.09      250.97     10.03 o 
  -9   7   1      309.76      297.33      5.04 o 
  -8   7   1        3.29       11.49      3.38 o 
  -7   7   1      316.27      301.60      2.86 o 
  -6   7   1       91.59      105.54      1.75 o 
  -5   7   1       10.44       10.27      1.29 o 
  -4   7   1     2864.19     2983.93     13.59 o 
  -3   7   1      656.80      637.90      3.67 o 
  -2   7   1        8.03        6.53      0.59 o 
  -1   7   1     2789.79     2783.52     13.04 o 
   0   7   1     1862.54     1947.82     10.12 o 
   1   7   1       75.21       78.18      1.21 o 
   2   7   1     3387.29     3503.26     16.35 o 
   3   7   1     3639.26     3833.71     17.55 o 
   4   7   1     1651.62     1823.93      9.18 o 
   5   7   1      106.93       93.73      1.89 o 
   6   7   1     2501.06     2504.26     15.77 o 
   7   7   1      244.71      234.00      3.20 o 
   8   7   1      803.35      784.05      8.32 o 
   9   7   1      449.60      460.42      6.16 o 
  10   7   1       47.63       41.58      5.52 o 
  11   7   1      244.97      263.60      7.19 o 
 -10   8   1       86.09       76.54      5.05 o 
  -9   8   1        0.77        0.21      1.98 o 
  -8   8   1       64.12       64.84      2.76 o 
  -7   8   1      244.67      236.50      2.96 o 
  -6   8   1      324.47      355.39      3.31 o 
  -5   8   1       31.08       25.78      0.96 o 
  -4   8   1     1295.01     1409.26      7.48 o 
  -3   8   1        2.69        8.48      0.75 o 
  -2   8   1      199.56      212.08      1.87 o 
  -1   8   1     1657.31     1778.96      8.42 o 
   0   8   1       25.28       26.63      0.85 o 
   1   8   1       17.37       22.15      1.46 o 
   2   8   1     1685.42     2002.82     10.27 o 
   3   8   1       22.28       27.66      0.98 o 
   4   8   1     1058.54     1136.66      6.62 o 
   5   8   1        2.34        6.59      0.97 o 
   6   8   1      831.91      829.60      6.57 o 
   7   8   1     1082.52     1047.46      8.74 o 
   8   8   1        1.76        4.05      1.70 o 
   9   8   1       68.17       73.34      3.41 o 
  10   8   1       62.60       69.22      6.70 o 
 -10   9   1      185.86      187.06      6.97 o 
  -9   9   1        0.96        1.48      2.57 o 
  -8   9   1       82.56       79.76      3.40 o 
  -7   9   1       46.30       38.02      1.71 o 
  -6   9   1      136.09      137.35      2.43 o 
  -5   9   1        2.97        6.34      0.81 o 
  -4   9   1      653.95      627.26      4.33 o 
  -3   9   1      106.76      128.85      1.53 o 
  -2   9   1       61.32      101.81      1.79 o 
  -1   9   1     1287.42     1236.25      6.74 o 
   0   9   1      809.97      829.99      4.87 o 
   1   9   1       73.15       97.86      1.56 o 
   2   9   1     1767.64     2338.79     12.31 o 
   3   9   1      359.48      299.73      2.67 o 
   4   9   1       44.03       49.72      1.51 o 
   5   9   1      128.14      135.89      2.84 o 
   6   9   1     1325.97     1268.14      9.64 o 
   7   9   1      723.20      702.20      6.22 o 
   8   9   1      513.56      511.95      6.37 o 
   9   9   1        3.53        7.41      2.64 o 
  10   9   1       16.69       23.57      3.45 o 
 -10  10   1       71.74       79.55     14.98 o 
  -9  10   1      580.79      602.07      9.20 o 
  -8  10   1      726.43      719.79      9.16 o 
  -7  10   1     1113.01     1186.76      9.90 o 
  -6  10   1     2701.20     2693.94     17.95 o 
  -5  10   1     1331.68     1284.56      9.03 o 
  -4  10   1      806.88      853.27      5.49 o 
  -3  10   1      244.97      216.73      2.99 o 
  -2  10   1      407.24      311.57      2.61 o 
  -1  10   1      748.16      770.95      4.75 o 
   0  10   1      668.40      627.08      4.03 o 
   1  10   1     2463.97     2476.34     12.87 o 
   2  10   1       29.62       27.94      1.01 o 
   3  10   1      848.75      822.05      5.96 o 
   4  10   1      247.84      208.97      2.41 o 
   5  10   1       16.60       33.75      1.42 o 
   6  10   1     1339.54     1299.59     10.57 o 
   7  10   1     1613.30     1586.41     12.92 o 
   8  10   1      248.16      247.60      4.66 o 
   9  10   1       38.23       36.53      2.74 o 
  10  10   1      186.27      178.20     13.01 o 
 -10  11   1      327.83      335.99     14.66 o 
  -9  11   1      146.67      156.16      8.41 o 
  -8  11   1      668.31      671.38     10.23 o 
  -7  11   1     3305.13     3339.05     22.23 o 
  -6  11   1     2037.97     2011.25     13.61 o 
  -5  11   1     1305.25     1252.13      9.29 o 
  -4  11   1     2529.93     2389.39     13.67 o 
  -3  11   1     2851.92     2910.26     17.31 o 
  -2  11   1      600.35      629.80      4.54 o 
  -1  11   1     3862.57     3789.94     19.05 o 
   0  11   1     1966.55     1817.07      9.91 o 
   1  11   1        9.90       13.24      0.82 o 
   2  11   1     5034.61     4964.05     26.38 o 
   3  11   1     4083.29     3992.59     25.05 o 
   4  11   1      342.82      339.17      3.18 o 
   5  11   1     2118.28     2065.62     13.82 o 
   6  11   1      431.78      420.83      4.69 o 
   7  11   1        3.24        2.09      1.82 o 
   8  11   1      877.66      893.57      9.66 o 
   9  11   1     2285.70     2323.87     22.80 o 
  10  11   1       54.71       62.35      4.26 o 
  -9  12   1      873.77      839.28     12.24 o 
  -8  12   1     1418.07     1437.18     18.38 o 
  -7  12   1      497.41      462.64      5.85 o 
  -6  12   1     1618.28     1609.05     12.47 o 
  -5  12   1     1075.58     1174.43      8.89 o 
  -4  12   1       80.29      112.50      2.35 o 
  -3  12   1     2798.75     2702.46     15.47 o 
  -2  12   1     5151.68     4926.47     30.26 o 
  -1  12   1        3.24        5.47      1.25 o 
   0  12   1     1738.61     1675.32     10.80 o 
   1  12   1     7538.24     7525.73     39.49 o 
   2  12   1     1168.22     1147.09      7.69 o 
   3  12   1     1036.88     1032.21      7.51 o 
   4  12   1     5784.89     5637.43     33.09 o 
   5  12   1      763.36      723.26      6.15 o 
   6  12   1     2172.12     2191.89     17.19 o 
   7  12   1     1313.78     1254.97     11.43 o 
   8  12   1      937.42      953.63     13.80 o 
   9  12   1        4.94        8.22      2.93 o 
  -9  13   1       15.36       15.17      3.17 o 
  -8  13   1      458.51      463.15      7.36 o 
  -7  13   1     2859.04     2886.11     26.57 o 
  -6  13   1     2695.63     2666.04     18.83 o 
  -5  13   1      168.20      216.39      3.55 o 
  -4  13   1     4492.68     4465.47     27.30 o 
  -3  13   1      620.15      613.52      5.89 o 
  -2  13   1      327.09      308.90      3.79 o 
  -1  13   1     4433.09     4400.17     25.96 o 
   0  13   1     5314.98     5374.24     34.44 o 
   1  13   1     1625.82     1653.31     11.86 o 
   2  13   1     1612.70     1513.01     10.80 o 
   3  13   1      743.62      730.68      6.31 o 
   4  13   1       12.05       10.42      1.68 o 
   5  13   1     1092.86     1053.03      8.86 o 
   6  13   1     2272.76     2276.53     20.73 o 
   7  13   1       51.49       46.05      2.95 o 
   8  13   1     1393.61     1393.66     18.76 o 
   9  13   1      426.00      444.82      8.83 o 
  -9  14   1      268.54      302.74     10.22 o 
  -8  14   1      624.49      633.15     10.87 o 
  -7  14   1       25.48       19.26      2.37 o 
  -6  14   1      459.85      452.91      4.95 o 
  -5  14   1     1586.43     1622.39     11.57 o 
  -4  14   1       37.67       36.11      1.60 o 
  -3  14   1     2640.23     2635.50     17.59 o 
  -2  14   1      592.73      570.29      5.69 o 
  -1  14   1       43.13       45.29      1.88 o 
   0  14   1     3049.78     3069.15     19.67 o 
   1  14   1     1888.54     1854.98     13.73 o 
   2  14   1      272.34      246.90      3.53 o 
   3  14   1     1487.34     1419.25     10.22 o 
   4  14   1      624.18      597.16      6.00 o 
   5  14   1      164.79      166.67      3.65 o 
   6  14   1      109.49      103.92      3.73 o 
   7  14   1     1336.01     1347.72     23.66 o 
   8  14   1      425.63      436.81      9.18 o 
   9  14   1        4.14        2.25      3.97 o 
  -8  15   1       64.81       72.26      3.43 o 
  -7  15   1      305.90      311.31      5.98 o 
  -6  15   1      773.20      776.89      7.53 o 
  -5  15   1        9.23        5.23      1.76 o 
  -4  15   1      468.92      493.35      5.55 o 
  -3  15   1      984.87      999.39      8.47 o 
  -2  15   1      202.37      200.58      3.40 o 
  -1  15   1     2120.03     2079.37     13.33 o 
   0  15   1     1477.11     1473.27     10.80 o 
   1  15   1      136.41      130.06      2.93 o 
   2  15   1     3051.31     3065.69     20.71 o 
   3  15   1     1491.96     1458.54     10.66 o 
   4  15   1       14.66        8.45      1.76 o 
   5  15   1      432.82      491.31      6.21 o 
   6  15   1      217.93      211.03      4.64 o 
   7  15   1        9.21        8.80      2.98 o 
   8  15   1      995.63     1021.01     15.74 o 
  -8  16   1      131.88      136.20      5.36 o 
  -7  16   1       17.19       18.04      2.86 o 
  -6  16   1      502.00      477.09      5.66 o 
  -5  16   1      112.54      105.79      3.29 o 
  -4  16   1      401.50      385.56      5.02 o 
  -3  16   1        1.38        3.80      1.69 o 
  -2  16   1      776.72      799.21      7.49 o 
  -1  16   1     2119.43     2134.37     15.27 o 
   0  16   1     4273.27     4300.30     26.30 o 
   1  16   1       20.97       20.61      2.25 o 
   2  16   1       13.40       15.22      1.71 o 
   3  16   1       53.90       57.16      2.69 o 
   4  16   1        5.73        5.06      2.04 o 
   5  16   1       74.52       53.98      3.04 o 
   6  16   1      339.17      348.14      5.76 o 
   7  16   1        7.44        7.24      2.89 o 
   8  16   1       93.55       89.40      6.57 o 
  -7  17   1        0.49        7.75      3.10 o 
  -6  17   1        0.92        0.78      2.32 o 
  -5  17   1      213.72      208.37      7.46 o 
  -4  17   1      321.73      344.42      5.09 o 
  -3  17   1       53.16       46.45      2.29 o 
  -2  17   1        9.89        7.83      1.93 o 
  -1  17   1      655.35      629.92      5.91 o 
   0  17   1      118.73      130.25      3.01 o 
   1  17   1       52.82       52.46      2.25 o 
   2  17   1      362.41      352.26      5.07 o 
   3  17   1       62.69       78.23      2.93 o 
   4  17   1      626.27      582.51      6.81 o 
   5  17   1        2.96        5.56      2.47 o 
   6  17   1       89.21       89.90      4.16 o 
   7  17   1       34.20       26.24      4.32 o 
  -6  18   1      890.15      911.51     12.37 o 
  -5  18   1       59.27       60.00      3.49 o 
  -4  18   1      166.78      143.32      4.16 o 
  -3  18   1      143.86      145.93      4.23 o 
  -2  18   1      838.85      835.31      7.65 o 
  -1  18   1       12.76       13.52      1.88 o 
   0  18   1      338.90      331.37      4.59 o 
   1  18   1       66.73       65.03      2.90 o 
   2  18   1        3.65        6.11      2.02 o 
   3  18   1        3.85        7.15      2.23 o 
   4  18   1      307.17      326.37      5.74 o 
   5  18   1      521.06      467.41      7.02 o 
   6  18   1      134.81      132.15      5.66 o 
  -6  19   1       36.62       33.93      3.32 o 
  -5  19   1      567.13      557.49      8.43 o 
  -4  19   1      754.56      749.00      9.73 o 
  -3  19   1      280.85      296.58      6.02 o 
  -2  19   1      236.29      244.57      5.01 o 
  -1  19   1     1925.99     1954.84     16.41 o 
   0  19   1       56.55       55.07      2.60 o 
   1  19   1      284.13      274.96      4.84 o 
   2  19   1      366.93      384.08      5.68 o 
   3  19   1      373.76      359.07      6.17 o 
   4  19   1       16.17       21.33      2.75 o 
   5  19   1      362.68      382.98      6.67 o 
   6  19   1      263.05      285.19      8.37 o 
  -5  20   1      720.63      757.95     12.42 o 
  -4  20   1      624.31      605.77      8.69 o 
  -3  20   1     2470.84     2554.28     22.08 o 
  -2  20   1      959.50      994.45      9.96 o 
  -1  20   1      284.66      277.73      5.43 o 
   0  20   1      373.88      377.69      5.50 o 
   1  20   1     2347.54     2380.65     18.64 o 
   2  20   1      232.76      235.94      5.66 o 
   3  20   1      775.24      818.07     11.46 o 
   4  20   1     1357.29     1458.44     16.41 o 
   5  20   1      146.07      149.00      5.51 o 
  -3  21   1      171.71      171.31      5.05 o 
  -2  21   1       30.14       37.81      4.03 o 
  -1  21   1     1355.30     1378.52     13.42 o 
   0  21   1     1159.16     1190.46     10.98 o 
   1  21   1       62.82       76.59      4.69 o 
   2  21   1     2136.51     2196.97     22.99 o 
   3  21   1      601.67      619.90     10.53 o 
  -1  22   1        1.62        2.22      3.36 o 
   0  22   1      721.75      757.97      9.22 o 
   1  22   1      406.32      434.68      7.67 o 
 -11   0   2     2113.80     2041.31     30.19 o 
 -10   0   2      412.58      414.57      8.11 o 
  -9   0   2     1049.94     1036.06     15.99 o 
  -8   0   2     2124.03     2055.59     20.62 o 
  -7   0   2     1564.77     1478.71     13.24 o 
  -6   0   2       21.61       29.07      2.08 o 
  -5   0   2     4797.26     4718.73     29.03 o 
  -4   0   2     9357.70     9817.72     96.27 o 
  -3   0   2     4921.69     5226.82     44.80 o 
  -2   0   2     2600.78     2396.37     20.40 o 
  -1   0   2      231.19      440.52      4.51 o 
   0   0   2     5652.35     5908.09     51.69 o 
   1   0   2     2251.57     2053.20     12.98 o 
   2   0   2    26637.37    26713.04    301.02 o 
   3   0   2     5052.75     5508.49     35.16 o 
   4   0   2       56.05       67.98      1.97 o 
   5   0   2     4874.06     4868.99     26.46 o 
   6   0   2     2403.05     2509.43     15.93 o 
   7   0   2     4319.38     4241.09     41.13 o 
   8   0   2     2631.02     2527.68     24.05 o 
   9   0   2      297.06      323.75     10.83 o 
  10   0   2      863.92      821.49     19.76 o 
  11   0   2     2043.49     2042.57     47.80 o 
 -11   1   2      208.79      224.91      4.93 o 
 -10   1   2      663.20      692.06      8.28 o 
  -9   1   2     2053.73     1987.09     20.63 o 
  -8   1   2       49.78       48.23      1.78 o 
  -7   1   2     3399.70     3422.84     18.45 o 
  -6   1   2     4788.71     4827.68     21.79 o 
  -5   1   2     3437.42     3748.61     15.21 o 
  -4   1   2     7002.37     7409.09     44.68 o 
  -3   1   2     9388.99     9595.76     63.66 o 
  -2   1   2     1596.42     1611.62      9.58 o 
  -1   1   2     7152.36     7202.97     46.42 o 
   0   1   2    24408.84    24326.87    107.79 o 
   1   1   2      454.55      390.15      2.44 o 
   2   1   2     2449.65     2438.40     11.74 o 
   3   1   2    15356.23    15351.83     81.69 o 
   4   1   2     4700.38     5139.90     27.83 o 
   5   1   2     1245.47     1285.16      5.65 o 
   6   1   2     3546.28     3437.98     14.96 o 
   7   1   2     2483.07     2492.28     17.30 o 
   8   1   2        2.97        5.18      1.29 o 
   9   1   2      371.53      436.44      6.37 o 
  10   1   2     1368.98     1358.63     26.77 o 
  11   1   2       58.37       58.94     11.79 o 
 -11   2   2       66.64       65.53      5.98 o 
 -10   2   2      957.58      893.10     10.11 o 
  -9   2   2      322.97      320.37      6.72 o 
  -8   2   2     1565.20     1527.28     10.27 o 
  -7   2   2     4869.78     5036.01     28.32 o 
  -6   2   2       70.46       81.01      1.70 o 
  -5   2   2     3893.77     3794.41     15.83 o 
  -4   2   2      900.45      805.31      4.20 o 
  -3   2   2      175.23      179.51      1.46 o 
  -2   2   2    14021.70    13617.04     97.99 o 
  -1   2   2     1167.95     1550.73      7.08 o 
   0   2   2       16.76       17.38      1.10 o 
   1   2   2     8093.97     8017.16     40.46 o 
   2   2   2     3142.67     3140.47     16.74 o 
   3   2   2     2132.92     2440.22     10.34 o 
   4   2   2      129.67       74.83      1.11 o 
   5   2   2     1943.68     1860.89      8.13 o 
   6   2   2       14.45       26.13      1.51 o 
   7   2   2      661.65      605.46      4.69 o 
   8   2   2     3592.35     3412.40     26.89 o 
   9   2   2       37.56       35.17      2.25 o 
  10   2   2      180.66      176.99      8.92 o 
  11   2   2      268.19      290.63     13.43 o 
 -11   3   2       71.19       72.70      4.14 o 
 -10   3   2      711.59      698.33      8.60 o 
  -9   3   2      323.84      323.18      4.21 o 
  -8   3   2       12.88       12.42      1.41 o 
  -7   3   2     2917.15     2890.45     17.15 o 
  -6   3   2     3006.74     3010.05     14.08 o 
  -5   3   2       42.91       47.48      0.93 o 
  -4   3   2      105.92      150.57      1.51 o 
  -3   3   2      529.36      456.16      2.59 o 
  -2   3   2     1214.56     1234.93      6.08 o 
  -1   3   2    14614.79    15291.95     62.33 o 
   0   3   2    42421.70    44386.00    261.33 o 
   1   3   2      708.36      682.50      4.46 o 
   2   3   2       48.42       69.82      1.54 o 
   3   3   2      756.56      690.26      3.79 o 
   4   3   2     2856.43     3111.67     14.43 o 
   5   3   2      507.15      566.00      3.31 o 
   6   3   2     1429.92     1394.09      8.81 o 
   7   3   2       44.07       47.36      1.68 o 
   8   3   2       29.48       26.80      1.64 o 
   9   3   2      953.90      974.31     12.31 o 
  10   3   2      103.75      113.05      6.40 o 
  11   3   2       15.31       22.30      4.72 o 
 -11   4   2       30.15       33.36      2.81 o 
 -10   4   2        5.54        9.99      2.16 o 
  -9   4   2        5.45        4.34      1.58 o 
  -8   4   2       18.98       17.49      1.29 o 
  -7   4   2      207.91      220.96      2.50 o 
  -6   4   2        8.59       11.17      0.77 o 
  -5   4   2      287.74      408.90      2.54 o 
  -4   4   2      163.69      180.48      1.62 o 
  -3   4   2     4862.99     6200.19     26.59 o 
  -2   4   2      854.06      936.56      4.69 o 
  -1   4   2       52.52       69.44      0.97 o 
   0   4   2     5074.85     5713.19     29.39 o 
   1   4   2       44.81       65.19      1.14 o 
   2   4   2       73.38       78.35      1.12 o 
   3   4   2      766.43      805.46      4.66 o 
   4   4   2      932.87     1035.31      5.43 o 
   5   4   2      181.46      176.01      2.15 o 
   6   4   2       15.22       22.19      1.15 o 
   7   4   2        0.56        2.30      1.21 o 
   8   4   2      514.45      481.43      7.17 o 
   9   4   2      100.34       99.15      3.26 o 
  10   4   2       86.97       92.00      4.42 o 
  11   4   2       31.71       41.26      8.92 o 
 -11   5   2        0.98        7.90      7.88 o 
 -10   5   2      787.09      725.17      8.82 o 
  -9   5   2      663.98      611.30      9.52 o 
  -8   5   2        8.51       11.48      1.38 o 
  -7   5   2       76.70       76.57      1.78 o 
  -6   5   2     1324.45     1312.05      7.28 o 
  -5   5   2      255.71      290.14      2.35 o 
  -4   5   2      710.07      884.64      4.39 o 
  -3   5   2      529.82      427.05      2.96 o 
  -2   5   2     3625.00     3947.10     16.02 o 
  -1   5   2     1940.20     1945.76      9.31 o 
   0   5   2     1467.85     1418.34      8.70 o 
   1   5   2      523.72      525.50      3.09 o 
   2   5   2     2781.83     3051.41     12.91 o 
   3   5   2      497.81      674.34      3.93 o 
   4   5   2     7014.72     7867.26     35.42 o 
   5   5   2      918.87      893.03      5.38 o 
   6   5   2     2390.91     2463.53     15.25 o 
   7   5   2      442.47      411.66      4.59 o 
   8   5   2        5.46        7.51      2.02 o 
   9   5   2      536.95      504.21      6.27 o 
  10   5   2       12.13       16.21      2.62 o 
  11   5   2        0.79        0.99      4.61 o 
 -11   6   2      588.93      588.38     11.88 o 
 -10   6   2       10.44       15.11      3.35 o 
  -9   6   2       61.44       78.26      2.64 o 
  -8   6   2     1426.58     1419.43     13.54 o 
  -7   6   2     2348.68     2311.22     14.06 o 
  -6   6   2     1059.31     1052.41      6.21 o 
  -5   6   2     2027.13     1876.24      9.38 o 
  -4   6   2     1853.04     1820.89      9.20 o 
  -3   6   2      217.55      255.06      1.85 o 
  -2   6   2     4456.64     4880.16     21.10 o 
  -1   6   2     4781.16     4941.69     20.69 o 
   0   6   2      378.08      419.77      2.61 o 
   1   6   2      222.38      131.10      1.89 o 
   2   6   2     3808.88     3874.72     17.58 o 
   3   6   2      656.86      685.20      4.10 o 
   4   6   2     3403.19     3506.19     15.94 o 
   5   6   2     3659.52     3630.76     19.65 o 
   6   6   2     2904.84     2849.81     18.27 o 
   7   6   2       12.59       14.56      2.43 o 
   8   6   2     2108.99     2090.92     15.83 o 
   9   6   2      545.09      531.15      6.28 o 
  10   6   2      677.66      669.40      9.75 o 
  11   6   2      718.73      742.10     12.84 o 
 -11   7   2        3.71       15.80      4.06 o 
 -10   7   2      316.03      318.68     11.79 o 
  -9   7   2     2366.32     2301.51     30.23 o 
  -8   7   2      403.33      379.10      4.82 o 
  -7   7   2     2444.55     2361.02     15.71 o 
  -6   7   2     1696.49     1674.58     10.53 o 
  -5   7   2      349.88      348.24      2.68 o 
  -4   7   2     3394.26     3286.94     14.30 o 
  -3   7   2     3459.32     3077.95     14.69 o 
  -2   7   2      127.39      215.57      1.88 o 
  -1   7   2     3883.15     4015.54     17.88 o 
   0   7   2     6177.07     6021.70     29.85 o 
   1   7   2      372.49      548.13      3.62 o 
   2   7   2     3423.18     3831.87     17.37 o 
   3   7   2     9060.47     9567.62     40.00 o 
   4   7   2       45.98       29.21      0.91 o 
   5   7   2      650.62      645.30      5.15 o 
   6   7   2      292.42      331.73      3.91 o 
   7   7   2       34.36       33.33      2.07 o 
   8   7   2       30.03       32.37      1.84 o 
   9   7   2     1568.64     1575.42     14.63 o 
  10   7   2      521.93      524.43     14.40 o 
  11   7   2       69.41       76.82      5.06 o 
 -10   8   2      212.12      195.96      7.34 o 
  -9   8   2      182.80      193.18      5.85 o 
  -8   8   2     3088.81     3013.34     24.87 o 
  -7   8   2      191.07      192.39      3.09 o 
  -6   8   2       33.97       36.69      1.38 o 
  -5   8   2     5775.38     5965.54     30.30 o 
  -4   8   2     4202.14     4161.28     19.12 o 
  -3   8   2      491.11      521.15      3.15 o 
  -2   8   2     3618.75     3324.37     18.39 o 
  -1   8   2     5009.96     4974.00     23.30 o 
   0   8   2       85.76      100.72      1.31 o 
   1   8   2     3124.08     2887.85     13.96 o 
   2   8   2     5051.96     4941.78     22.31 o 
   3   8   2       15.64       13.65      0.73 o 
   4   8   2     1955.82     1886.11     10.76 o 
   5   8   2     6608.62     6453.81     36.32 o 
   6   8   2     6674.60     6827.34     47.58 o 
   7   8   2     2528.06     2487.40     20.96 o 
   8   8   2     1356.04     1369.67     14.58 o 
   9   8   2      178.71      180.89      5.69 o 
  10   8   2      205.42      215.88      6.42 o 
 -10   9   2     1898.44     1896.13     25.28 o 
  -9   9   2     2662.52     2688.01     30.42 o 
  -8   9   2        2.93        6.76      1.85 o 
  -7   9   2      764.53      774.96      7.86 o 
  -6   9   2     4648.84     4656.22     26.98 o 
  -5   9   2      328.39      310.11      2.94 o 
  -4   9   2     1756.59     1638.81      8.93 o 
  -3   9   2     4746.82     4444.67     21.29 o 
  -2   9   2     4368.82     4790.21     23.00 o 
  -1   9   2     1745.82     1594.43      8.88 o 
   0   9   2    13216.71    14178.65     68.58 o 
   1   9   2     1876.11     1742.06      9.41 o 
   2   9   2     3693.19     3940.57     19.74 o 
   3   9   2     3106.27     2866.75     14.43 o 
   4   9   2     4639.01     4753.61     25.45 o 
   5   9   2      541.00      520.00      4.75 o 
   6   9   2    11163.83    11692.96     75.57 o 
   7   9   2      200.02      196.31      3.74 o 
   8   9   2      144.19      154.44      6.71 o 
   9   9   2     1304.80     1313.59     16.23 o 
  10   9   2      199.90      189.74      7.62 o 
 -10  10   2       75.14       77.46      4.40 o 
  -9  10   2      334.13      379.78      7.80 o 
  -8  10   2     1579.72     1562.51     20.10 o 
  -7  10   2     1081.55     1062.49      8.02 o 
  -6  10   2       99.20       95.29      2.31 o 
  -5  10   2     2873.04     2631.56     14.00 o 
  -4  10   2     1367.26     1306.46      8.01 o 
  -3  10   2      882.63      906.14      5.93 o 
  -2  10   2     8342.21     8825.78     43.54 o 
  -1  10   2      836.97      724.34      5.12 o 
   0  10   2      232.43      257.09      2.39 o 
   1  10   2     2987.49     2871.16     13.88 o 
   2  10   2     8416.94     9102.10     43.75 o 
   3  10   2       80.83       84.02      1.74 o 
   4  10   2     1951.01     1886.96     12.84 o 
   5  10   2      692.58      661.62      6.91 o 
   6  10   2        1.43        5.55      1.47 o 
   7  10   2      648.93      638.30      7.33 o 
   8  10   2     1433.16     1453.32     18.11 o 
   9  10   2       84.39       83.10      5.76 o 
  10  10   2      135.84      129.70      7.59 o 
 -10  11   2       70.16       73.17      4.08 o 
  -9  11   2      180.21      191.86      7.07 o 
  -8  11   2      523.41      454.92     12.64 o 
  -7  11   2      101.50       94.97      3.11 o 
  -6  11   2      620.01      654.06      6.07 o 
  -5  11   2        2.93       12.04      1.25 o 
  -4  11   2      146.68      152.89      2.98 o 
  -3  11   2     4631.73     4962.65     25.66 o 
  -2  11   2      637.88      648.36      4.73 o 
  -1  11   2      321.14      324.69      3.78 o 
   0  11   2       22.50       22.87      1.01 o 
   1  11   2       71.54       75.25      1.58 o 
   2  11   2       67.90       60.94      1.42 o 
   3  11   2     1903.33     1878.85     12.28 o 
   4  11   2      148.84      140.04      2.30 o 
   5  11   2     3053.94     3000.92     21.49 o 
   6  11   2      145.85      141.51      4.18 o 
   7  11   2      129.99      120.96      3.71 o 
   8  11   2       12.68       16.70      2.49 o 
   9  11   2      549.51      529.32     11.75 o 
  10  11   2        4.15        2.94      4.34 o 
  -9  12   2      123.56      129.03      5.39 o 
  -8  12   2        4.50        4.04      3.51 o 
  -7  12   2      488.40      449.84      6.26 o 
  -6  12   2      353.61      367.42      6.49 o 
  -5  12   2       27.61       32.60      1.75 o 
  -4  12   2      306.65      278.39      2.97 o 
  -3  12   2        1.63        3.56      1.23 o 
  -2  12   2      810.49      878.02      6.06 o 
  -1  12   2     2727.94     2770.99     17.02 o 
   0  12   2        0.17        1.16      0.95 o 
   1  12   2       16.63       17.88      1.00 o 
   2  12   2       62.63       62.42      1.72 o 
   3  12   2      579.55      572.61      4.87 o 
   4  12   2      298.81      310.09      3.30 o 
   5  12   2       92.94       94.11      2.77 o 
   6  12   2       66.31       66.54      2.55 o 
   7  12   2      228.47      230.28      4.63 o 
   8  12   2       10.64       17.42      2.42 o 
   9  12   2        0.90        2.04      2.75 o 
  -9  13   2        0.61        1.90      4.32 o 
  -8  13   2       20.39       29.01      3.46 o 
  -7  13   2       90.62       92.79      3.55 o 
  -6  13   2        7.48       18.71      1.87 o 
  -5  13   2      245.97      205.18      3.53 o 
  -4  13   2       48.86       65.80      2.31 o 
  -3  13   2      565.72      554.16      5.44 o 
  -2  13   2      446.39      495.98      4.47 o 
  -1  13   2       41.64       43.90      1.55 o 
   0  13   2       40.09       31.42      1.58 o 
   1  13   2        4.31        6.50      1.04 o 
   2  13   2       58.77       56.23      1.75 o 
   3  13   2      961.80      948.12      7.35 o 
   4  13   2       10.25        6.88      1.27 o 
   5  13   2       87.58       84.16      2.60 o 
   6  13   2        6.16        9.95      1.72 o 
   7  13   2      185.07      168.26      4.21 o 
   8  13   2      447.79      459.64      8.40 o 
   9  13   2        6.74        7.36      3.64 o 
  -9  14   2      150.53      159.16      7.62 o 
  -8  14   2       80.55       94.49      5.12 o 
  -7  14   2      550.12      547.07      6.85 o 
  -6  14   2      243.01      218.92      3.88 o 
  -5  14   2      940.10      851.24      8.11 o 
  -4  14   2      112.05      111.86      3.02 o 
  -3  14   2       15.66       10.78      1.50 o 
  -2  14   2      889.66      875.18      7.60 o 
  -1  14   2       23.93       27.34      1.59 o 
   0  14   2      320.70      336.87      3.85 o 
   1  14   2      953.26      896.53      6.40 o 
   2  14   2      421.16      401.49      4.07 o 
   3  14   2     1309.20     1268.08      9.25 o 
   4  14   2      174.25      191.78      3.54 o 
   5  14   2      831.55      844.42      8.05 o 
   6  14   2      106.12       93.81      3.69 o 
   7  14   2      251.65      253.04      6.89 o 
   8  14   2      202.66      205.31      7.25 o 
  -8  15   2        8.98       11.05      3.31 o 
  -7  15   2      692.00      716.11     10.82 o 
  -6  15   2      531.80      559.97      7.01 o 
  -5  15   2       67.89       62.04      2.72 o 
  -4  15   2     1437.62     1400.24     11.25 o 
  -3  15   2      973.38      965.01      8.22 o 
  -2  15   2     1788.61     1799.89     12.92 o 
  -1  15   2       12.12       13.95      1.67 o 
   0  15   2     4226.88     4252.45     25.76 o 
   1  15   2       85.92       69.98      2.60 o 
   2  15   2      359.28      339.37      4.12 o 
   3  15   2     2950.83     2854.84     18.70 o 
   4  15   2     1536.31     1451.93     14.85 o 
   5  15   2       89.23       83.92      3.76 o 
   6  15   2     1272.79     1288.96     13.37 o 
   7  15   2      622.18      600.20     10.47 o 
   8  15   2       18.97       26.44      4.47 o 
  -8  16   2     1471.11     1575.23     20.36 o 
  -7  16   2      429.12      443.94     10.54 o 
  -6  16   2      328.62      330.04      5.81 o 
  -5  16   2     1499.89     1547.81     14.25 o 
  -4  16   2      812.36      806.06      7.74 o 
  -3  16   2       16.88       25.10      2.10 o 
  -2  16   2     3450.60     3433.80     22.47 o 
  -1  16   2      913.04      895.24      7.56 o 
   0  16   2       48.62       48.90      2.12 o 
   1  16   2     1113.29     1096.78      9.23 o 
   2  16   2     2487.14     2440.03     19.27 o 
   3  16   2      647.10      595.17      7.25 o 
   4  16   2      696.39      722.96      8.39 o 
   5  16   2      837.90      825.16     10.01 o 
   6  16   2       77.79       84.26      4.09 o 
   7  16   2      548.09      549.20     12.79 o 
  -7  17   2     1139.84     1191.45     14.11 o 
  -6  17   2      870.11      924.46     10.47 o 
  -5  17   2      132.54      114.28      4.19 o 
  -4  17   2      776.49      777.15      8.12 o 
  -3  17   2     2131.67     2118.43     16.83 o 
  -2  17   2      639.13      631.08      6.03 o 
  -1  17   2     2065.08     2064.08     16.10 o 
   0  17   2     4219.48     4199.25     32.21 o 
   1  17   2     1635.04     1623.54     13.38 o 
   2  17   2      527.65      533.01      5.73 o 
   3  17   2     1684.45     1684.04     16.63 o 
   4  17   2      671.13      687.72      9.23 o 
   5  17   2      706.08      678.84      8.48 o 
   6  17   2     1265.78     1286.74     13.59 o 
   7  17   2      231.89      255.22      8.43 o 
  -6  18   2       71.51       71.47      3.45 o 
  -5  18   2      553.55      595.94     11.42 o 
  -4  18   2      863.83      901.20     10.24 o 
  -3  18   2       13.51       13.31      2.02 o 
  -2  18   2      293.22      299.85      4.24 o 
  -1  18   2     2086.53     2065.76     16.77 o 
   0  18   2     1534.68     1536.18     14.91 o 
   1  18   2      647.11      641.54      8.66 o 
   2  18   2     1620.36     1630.80     17.07 o 
   3  18   2       15.56       13.19      2.43 o 
   4  18   2     1169.01     1141.65     12.48 o 
   5  18   2     1844.99     1843.19     18.93 o 
   6  18   2      131.14      138.37      5.19 o 
  -6  19   2      618.68      657.55     12.23 o 
  -5  19   2        2.04       -2.52      2.80 o 
  -4  19   2     1043.07     1065.87     15.01 o 
  -3  19   2     1101.36     1131.22     11.11 o 
  -2  19   2       74.18       68.48      3.26 o 
  -1  19   2       88.59      102.38      3.60 o 
   0  19   2      747.68      753.24      8.01 o 
   1  19   2       30.51       25.37      2.56 o 
   2  19   2      166.32      168.48      4.57 o 
   3  19   2      471.09      482.43      7.34 o 
   4  19   2       58.61       70.65      4.23 o 
   5  19   2      175.48      174.50      5.57 o 
  -5  20   2        2.76        4.11      3.96 o 
  -4  20   2       98.19       92.96      4.13 o 
  -3  20   2       62.39       59.89      2.85 o 
  -2  20   2      178.42      179.67      4.30 o 
  -1  20   2       38.31       43.11      2.56 o 
   0  20   2        8.66       10.59      2.33 o 
   1  20   2       14.11       16.29      2.70 o 
   2  20   2        3.43        3.67      2.74 o 
   3  20   2       18.13        9.55      3.11 o 
   4  20   2       36.89       37.99      3.46 o 
  -3  21   2      131.05      154.46      5.44 o 
  -2  21   2      409.99      403.00      6.46 o 
  -1  21   2       47.56       49.20      3.19 o 
   0  21   2      127.15      129.50      4.70 o 
   1  21   2       47.55       46.98      3.15 o 
   2  21   2      212.66      216.67      5.94 o 
   3  21   2       43.66       49.76      3.44 o 
  -1  22   2      173.91      180.02      5.08 o 
   0  22   2      128.51      126.65      4.72 o 
   1  22   2        7.96       13.62      7.33 o 
 -11   1   3       63.26       76.31      3.58 o 
 -10   1   3      103.98      104.91      3.48 o 
  -9   1   3      141.83      145.51      3.54 o 
  -8   1   3        8.80        9.44      1.45 o 
  -7   1   3      614.17      605.36      4.76 o 
  -6   1   3      875.34      807.56      5.48 o 
  -5   1   3     1884.87     2008.26      9.62 o 
  -4   1   3       17.64       16.79      0.76 o 
  -3   1   3       38.92       47.99      1.42 o 
  -2   1   3      459.03      386.13      2.73 o 
  -1   1   3     1526.91     1818.99     10.15 o 
   0   1   3    11664.10    12006.70     62.94 o 
   1   1   3       45.63       73.42      1.56 o 
   2   1   3     2125.27     2362.03     17.83 o 
   3   1   3       38.27       25.23      0.98 o 
   4   1   3       44.16       18.35      1.19 o 
   5   1   3      152.25      169.66      1.67 o 
   6   1   3      467.90      446.86      3.79 o 
   7   1   3      269.58      311.46      3.87 o 
   8   1   3      523.59      454.49      5.72 o 
   9   1   3        7.21        5.14      2.06 o 
  10   1   3       41.11       46.21      4.66 o 
  11   1   3       24.23       26.15      4.06 o 
 -11   2   3      405.28      418.02      7.11 o 
 -10   2   3     1199.64     1169.01     12.82 o 
  -9   2   3       81.31       81.57      3.01 o 
  -8   2   3       45.00       47.01      2.69 o 
  -7   2   3     1006.65      968.42      7.06 o 
  -6   2   3      387.26      384.45      3.18 o 
  -5   2   3      682.80      647.95      3.97 o 
  -4   2   3     3115.60     3019.36     15.24 o 
  -3   2   3     1032.92     1010.67      5.62 o 
  -2   2   3      153.66      179.57      1.89 o 
  -1   2   3    55196.28    58344.25    428.80 o 
   0   2   3    10159.69    10359.22     44.95 o 
   1   2   3      489.48      470.16      2.77 o 
   2   2   3     3975.88     3971.68     17.11 o 
   3   2   3     3273.10     3133.55     16.78 o 
   4   2   3      332.82      378.48      2.29 o 
   5   2   3     1212.21     1113.29      5.55 o 
   6   2   3     1723.04     1691.52     11.76 o 
   7   2   3       11.74        9.78      1.10 o 
   8   2   3     1374.70     1325.28     10.74 o 
   9   2   3     1423.26     1405.60     14.05 o 
  10   2   3       11.69       10.31      4.50 o 
  11   2   3      331.65      360.91      9.01 o 
 -11   3   3      696.74      691.45     10.05 o 
 -10   3   3       96.66      104.24      3.53 o 
  -9   3   3     2940.75     2896.55     25.07 o 
  -8   3   3     1539.31     1530.16     11.46 o 
  -7   3   3      749.29      767.26      5.77 o 
  -6   3   3     3246.01     3191.23     17.84 o 
  -5   3   3     1180.31     1037.80      5.90 o 
  -4   3   3       39.53       34.77      0.95 o 
  -3   3   3     8175.86     8773.95     55.81 o 
  -2   3   3    10562.14    10678.50     67.36 o 
  -1   3   3       19.16       27.69      1.34 o 
   0   3   3     1808.15     2288.75     10.91 o 
   1   3   3    15704.22    15263.03     67.09 o 
   2   3   3      693.39      641.78      3.57 o 
   3   3   3      878.21      670.84      3.53 o 
   4   3   3     6678.42     6786.58     27.48 o 
   5   3   3     1348.14     1265.36      7.71 o 
   6   3   3      405.96      366.47      3.52 o 
   7   3   3     1879.54     1901.50     12.79 o 
   8   3   3     1224.87     1291.52     10.71 o 
   9   3   3      127.69      127.08      3.90 o 
  10   3   3     1879.65     1918.08     33.78 o 
  11   3   3      580.53      589.19     11.72 o 
 -11   4   3      571.90      581.02     10.65 o 
 -10   4   3     1451.77     1481.37     18.40 o 
  -9   4   3        8.62        6.28      1.88 o 
  -8   4   3       25.98       25.61      1.43 o 
  -7   4   3     1224.26     1197.71      8.18 o 
  -6   4   3     2283.37     2293.16     12.36 o 
  -5   4   3     1272.74     1233.22      6.87 o 
  -4   4   3    10068.36    10530.88     49.91 o 
  -3   4   3     9029.89     9981.29     59.10 o 
  -2   4   3     1116.19     1039.17      4.96 o 
  -1   4   3    23106.21    23572.15    141.13 o 
   0   4   3    11531.00    11914.37     55.94 o 
   1   4   3     2276.11     2424.43     12.13 o 
   2   4   3    11536.54    11765.29     79.43 o 
   3   4   3     2469.87     2274.33     10.83 o 
   4   4   3      442.18      448.90      2.81 o 
   5   4   3     8568.64     9032.07     52.26 o 
   6   4   3     1639.66     1560.59     10.81 o 
   7   4   3       42.17       55.69      2.06 o 
   8   4   3      961.38      974.06      8.88 o 
   9   4   3      612.61      650.23      7.03 o 
  10   4   3      299.94      312.16      9.43 o 
  11   4   3      593.40      659.77     15.30 o 
 -11   5   3      557.60      572.00      8.82 o 
 -10   5   3        8.65       12.33      2.46 o 
  -9   5   3     1490.63     1489.29     13.58 o 
  -8   5   3     3871.85     3781.91     25.94 o 
  -7   5   3       77.19       77.42      2.14 o 
  -6   5   3     1598.62     1469.12      9.29 o 
  -5   5   3     1754.52     1559.81      7.97 o 
  -4   5   3       51.35       62.45      1.13 o 
  -3   5   3    17776.69    19159.08     90.63 o 
  -2   5   3     3087.94     2864.85     12.72 o 
  -1   5   3     1417.63     1517.46      6.90 o 
   0   5   3     1244.13      956.86      5.33 o 
   1   5   3    14488.73    14923.59     66.77 o 
   2   5   3     1859.27     2125.14     10.21 o 
   3   5   3     5461.48     5673.33     24.42 o 
   4   5   3     2252.96     2110.14     10.27 o 
   5   5   3       81.06       75.39      1.73 o 
   6   5   3      865.16      827.71      7.27 o 
   7   5   3     2707.02     2673.35     19.93 o 
   8   5   3      201.30      195.80      4.40 o 
   9   5   3      571.53      589.73      6.13 o 
  10   5   3      697.74      704.60     10.50 o 
  11   5   3      184.93      175.94      8.48 o 
 -11   6   3      431.44      452.50      7.56 o 
 -10   6   3      292.15      316.03      5.23 o 
  -9   6   3      301.50      310.80      5.83 o 
  -8   6   3     2256.39     2206.28     17.28 o 
  -7   6   3     3139.69     3154.67     20.05 o 
  -6   6   3      616.08      620.11      4.80 o 
  -5   6   3     3466.02     3709.96     17.78 o 
  -4   6   3     3605.03     3405.85     15.93 o 
  -3   6   3      191.33      144.06      1.41 o 
  -2   6   3       30.81       52.31      1.67 o 
  -1   6   3     2714.32     2480.50     12.31 o 
   0   6   3     1426.84     1287.93      6.61 o 
   1   6   3     1528.49     1685.29      8.70 o 
   2   6   3     7566.37     8323.24     44.98 o 
   3   6   3     3741.54     3829.26     17.18 o 
   4   6   3      666.34      696.11      4.23 o 
   5   6   3      413.89      343.10      3.68 o 
   6   6   3     1934.37     1954.70     16.06 o 
   7   6   3      130.83      127.32      3.12 o 
   8   6   3     1851.52     1823.73     15.45 o 
   9   6   3     1427.70     1474.23     14.71 o 
  10   6   3       41.73       53.57      3.30 o 
  11   6   3      356.53      360.83     10.99 o 
 -11   7   3      312.94      289.85     10.00 o 
 -10   7   3       96.76       91.39      4.88 o 
  -9   7   3      889.05      823.95      9.08 o 
  -8   7   3      521.68      533.83      5.51 o 
  -7   7   3        6.66        9.32      1.33 o 
  -6   7   3     1180.80     1174.55      7.98 o 
  -5   7   3     1047.63     1024.20      6.36 o 
  -4   7   3        3.67        5.51      0.65 o 
  -3   7   3      921.88      866.39      4.51 o 
  -2   7   3     2748.93     2685.31     13.43 o 
  -1   7   3      171.83      183.29      1.61 o 
   0   7   3     2153.24     2201.04     10.50 o 
   1   7   3      128.85      251.92      4.23 o 
   2   7   3     1006.58     1005.92      5.55 o 
   3   7   3      360.51      326.37      2.38 o 
   4   7   3     1688.10     1665.89      9.29 o 
   5   7   3      874.56      849.22      6.62 o 
   6   7   3      530.00      558.14      5.76 o 
   7   7   3      125.80      128.01      3.15 o 
   8   7   3      278.25      281.15      5.26 o 
   9   7   3       23.23       22.34      2.43 o 
  10   7   3      343.76      338.45      7.92 o 
 -10   8   3      179.26      191.27      4.97 o 
  -9   8   3      158.29      170.97      3.98 o 
  -8   8   3      605.36      568.08      5.90 o 
  -7   8   3      120.29      120.88      2.75 o 
  -6   8   3      915.24      888.61      6.79 o 
  -5   8   3      180.37      174.21      2.09 o 
  -4   8   3      163.23      161.44      1.86 o 
  -3   8   3      730.89      800.76      4.35 o 
  -2   8   3       79.31       68.04      1.67 o 
  -1   8   3     2021.42     2279.19     11.73 o 
   0   8   3       77.17       81.39      1.84 o 
   1   8   3      167.12      192.14      2.28 o 
   2   8   3      187.61      230.58      2.34 o 
   3   8   3       65.27       77.81      1.67 o 
   4   8   3      543.91      589.81      4.76 o 
   5   8   3     4673.92     4812.38     32.20 o 
   6   8   3      509.17      490.13      7.58 o 
   7   8   3      369.66      355.15      5.23 o 
   8   8   3       86.29       80.77      3.67 o 
   9   8   3       18.05       18.12      2.44 o 
  10   8   3      149.84      170.05      5.02 o 
 -10   9   3        1.36        0.00      2.94 o 
  -9   9   3       18.74       21.46      2.61 o 
  -8   9   3        1.81        3.28      1.98 o 
  -7   9   3        0.88        1.43      1.38 o 
  -6   9   3       33.96       37.92      1.58 o 
  -5   9   3      240.65      270.00      3.54 o 
  -4   9   3      320.86      318.10      2.87 o 
  -3   9   3      330.66      308.63      2.48 o 
  -2   9   3      849.83      835.93      5.43 o 
  -1   9   3        0.37        3.98      0.84 o 
   0   9   3     2519.06     2760.69     13.34 o 
   1   9   3     1739.81     1731.30      8.52 o 
   2   9   3     1348.44     1459.07      7.62 o 
   3   9   3       38.70       34.35      1.36 o 
   4   9   3      217.39      207.26      2.72 o 
   5   9   3       15.64       31.71      6.75 o 
   6   9   3     2169.51     2125.79     19.73 o 
   7   9   3       20.95       23.81      3.58 o 
   8   9   3       34.54       31.28      2.36 o 
   9   9   3       39.16       32.67      2.56 o 
  10   9   3      317.63      323.02      5.68 o 
 -10  10   3      150.19      156.84      8.58 o 
  -9  10   3      229.69      232.22      5.76 o 
  -8  10   3       45.02       50.77      2.43 o 
  -7  10   3       93.11      101.29      2.66 o 
  -6  10   3     1863.94     1689.43     12.48 o 
  -5  10   3     1626.92     1683.78     10.80 o 
  -4  10   3      454.07      425.84      3.79 o 
  -3  10   3     2165.37     2353.86     12.69 o 
  -2  10   3       10.51       12.93      0.93 o 
  -1  10   3     6681.92     6982.80     33.26 o 
   0  10   3      536.96      446.43      3.32 o 
   1  10   3     1511.72     1555.27      8.86 o 
   2  10   3      453.29      384.76      4.26 o 
   3  10   3      652.81      615.66      4.99 o 
   4  10   3       59.50       65.05      2.13 o 
   5  10   3     1353.17     1359.11     11.98 o 
   6  10   3      163.92      170.41      3.74 o 
   7  10   3      255.12      243.16      4.46 o 
   8  10   3        7.78       10.72      2.17 o 
   9  10   3      333.75      311.00      9.18 o 
  10  10   3      411.34      419.70     11.95 o 
 -10  11   3        3.02        2.32      3.17 o 
  -9  11   3     1160.00     1151.59     15.21 o 
  -8  11   3      700.12      680.68      9.21 o 
  -7  11   3      498.89      501.53      5.67 o 
  -6  11   3     2523.56     2454.64     17.55 o 
  -5  11   3      551.77      625.77      5.24 o 
  -4  11   3        2.80        5.02      1.16 o 
  -3  11   3     2498.73     2523.24     14.42 o 
  -2  11   3     2217.04     2072.94     12.20 o 
  -1  11   3        5.79        8.69      0.93 o 
   0  11   3      433.52      356.07      3.25 o 
   1  11   3     5049.21     5119.13     26.96 o 
   2  11   3      985.51      996.79      6.41 o 
   3  11   3     1425.88     1370.35      9.60 o 
   4  11   3     1705.19     1659.74     11.89 o 
   5  11   3     1794.61     1765.99     13.34 o 
   6  11   3      876.58      865.73      9.19 o 
   7  11   3     1566.38     1553.33     14.47 o 
   8  11   3     1789.35     1743.65     19.29 o 
   9  11   3      575.92      585.17      8.84 o 
  -9  12   3      392.62      390.18      9.58 o 
  -8  12   3      662.09      628.83      9.21 o 
  -7  12   3     2191.44     2219.40     21.75 o 
  -6  12   3      489.18      440.91      6.72 o 
  -5  12   3      112.51      136.94      2.86 o 
  -4  12   3     4010.99     3938.19     23.16 o 
  -3  12   3     2487.11     2429.99     14.53 o 
  -2  12   3     1178.44     1076.77      7.24 o 
  -1  12   3     5989.17     5711.93     32.01 o 
   0  12   3     6376.19     6460.20     36.47 o 
   1  12   3      213.81      185.45      2.24 o 
   2  12   3     2532.50     2436.66     15.72 o 
   3  12   3     2907.00     2730.48     18.81 o 
   4  12   3       35.59       32.83      1.62 o 
   5  12   3      764.77      770.13      7.20 o 
   6  12   3     2405.34     2328.57     19.14 o 
   7  12   3      211.91      208.07      4.87 o 
   8  12   3     3829.28     3765.03     36.43 o 
   9  12   3      417.72      455.46      8.74 o 
  -9  13   3      716.27      768.60     13.22 o 
  -8  13   3      494.17      507.16      7.39 o 
  -7  13   3     1371.84     1400.92     15.45 o 
  -6  13   3     2782.17     2760.67     23.12 o 
  -5  13   3     3134.73     3049.25     21.33 o 
  -4  13   3      108.75      104.37      2.42 o 
  -3  13   3     2549.25     2505.83     16.64 o 
  -2  13   3      327.84      295.59      3.24 o 
  -1  13   3      712.45      726.83      5.89 o 
   0  13   3     5025.08     4988.15     33.07 o 
   1  13   3     2257.35     2183.72     12.91 o 
   2  13   3       33.86       31.40      1.81 o 
   3  13   3     1190.30     1237.15      9.74 o 
   4  13   3     1470.85     1429.22     12.05 o 
   5  13   3      175.96      176.75      3.14 o 
   6  13   3      818.32      808.35      8.22 o 
   7  13   3     1649.83     1597.34     15.82 o 
   8  13   3       16.59       19.38      2.88 o 
   9  13   3       53.12       69.43      7.73 o 
  -8  14   3      137.86      155.11      5.13 o 
  -7  14   3     3160.30     3228.17     32.52 o 
  -6  14   3     1568.85     1471.10     16.67 o 
  -5  14   3      521.29      520.17      6.92 o 
  -4  14   3     2150.32     2163.19     15.86 o 
  -3  14   3      302.81      322.74      3.63 o 
  -2  14   3       15.70       21.48      2.51 o 
  -1  14   3     2506.98     2533.84     17.07 o 
   0  14   3     1126.85     1062.60      7.54 o 
   1  14   3      310.18      323.30      3.36 o 
   2  14   3     2021.77     1924.11     13.04 o 
   3  14   3     2091.33     2021.72     15.13 o 
   4  14   3        0.94        5.72      1.69 o 
   5  14   3     1519.55     1480.26     13.11 o 
   6  14   3      618.94      632.07      8.46 o 
   7  14   3      312.68      305.49      8.19 o 
   8  14   3      513.82      541.60      9.66 o 
  -8  15   3      247.63      262.40      6.40 o 
  -7  15   3        2.16        9.98      2.79 o 
  -6  15   3      428.52      396.91      6.34 o 
  -5  15   3      692.18      706.91      8.47 o 
  -4  15   3      131.19      120.94      3.95 o 
  -3  15   3      252.73      249.27      3.63 o 
  -2  15   3     1030.07      988.69      8.34 o 
  -1  15   3      634.40      634.46      5.78 o 
   0  15   3       59.52       62.09      2.01 o 
   1  15   3     1839.66     1799.09     12.71 o 
   2  15   3      767.03      782.77      6.90 o 
   3  15   3      516.85      497.99      5.20 o 
   4  15   3      978.49      979.32      9.09 o 
   5  15   3      201.69      191.56      3.93 o 
   6  15   3       26.02       31.15      2.41 o 
   7  15   3      605.10      639.76      9.36 o 
   8  15   3     1468.55     1429.99     20.12 o 
  -7  16   3      986.80     1025.87     12.40 o 
  -6  16   3      327.39      330.80      5.99 o 
  -5  16   3        1.58       -0.22      2.83 o 
  -4  16   3      233.06      236.31      5.59 o 
  -3  16   3      312.44      316.71      4.56 o 
  -2  16   3      172.20      169.20      3.47 o 
  -1  16   3       61.84       72.05      2.91 o 
   0  16   3        5.12        8.89      1.84 o 
   1  16   3       10.09       17.06      2.98 o 
   2  16   3      173.62      166.10      3.26 o 
   3  16   3      216.96      192.75      3.52 o 
   4  16   3      178.45      160.52      3.55 o 
   5  16   3      366.21      360.89      5.56 o 
   6  16   3      160.76      158.36      5.50 o 
   7  16   3       14.79       17.89      3.33 o 
  -7  17   3       83.99       80.79      4.60 o 
  -6  17   3       75.27       64.92      3.13 o 
  -5  17   3        0.75        4.07      2.55 o 
  -4  17   3        3.01        3.33      2.14 o 
  -3  17   3      241.56      230.47      4.31 o 
  -2  17   3       35.10       37.84      2.22 o 
  -1  17   3        0.56        0.39      1.97 o 
   0  17   3      645.77      651.00      7.77 o 
   1  17   3       42.09       37.48      2.42 o 
   2  17   3      373.68      349.35      5.27 o 
   3  17   3        1.70        0.57      2.22 o 
   4  17   3       43.43       49.23      3.14 o 
   5  17   3      267.14      261.15      9.61 o 
   6  17   3        0.57        1.44      3.48 o 
   7  17   3        6.45       -0.50      3.92 o 
  -6  18   3      168.30      176.46      6.14 o 
  -5  18   3      451.22      462.51      6.32 o 
  -4  18   3      381.36      375.83      6.03 o 
  -3  18   3      234.54      231.37      4.68 o 
  -2  18   3       97.79      101.56      3.18 o 
  -1  18   3     1180.28     1179.08     11.09 o 
   0  18   3        4.08        6.75      2.38 o 
   1  18   3       20.13       16.38      3.40 o 
   2  18   3      727.33      712.59      9.20 o 
   3  18   3       50.27       52.52      2.70 o 
   4  18   3       91.83       89.26      5.04 o 
   5  18   3      583.58      552.34      8.97 o 
   6  18   3      346.80      356.32      8.68 o 
  -5  19   3       94.95      106.97      4.69 o 
  -4  19   3      295.29      303.91      5.29 o 
  -3  19   3      951.16     1010.06     10.76 o 
  -2  19   3      860.71      852.75      8.89 o 
  -1  19   3      765.14      723.33      8.06 o 
   0  19   3      180.21      194.87      4.66 o 
   1  19   3     1180.88     1196.93     13.10 o 
   2  19   3       18.53       21.30      3.41 o 
   3  19   3       56.20       54.62      3.04 o 
   4  19   3     1245.70     1201.10     13.55 o 
   5  19   3       78.24       66.69      4.21 o 
  -4  20   3     1188.93     1152.03     13.38 o 
  -3  20   3       18.31       20.47      2.76 o 
  -2  20   3       42.84       40.93      2.56 o 
  -1  20   3      840.40      883.26      9.78 o 
   0  20   3       26.48       28.52      3.59 o 
   1  20   3      550.50      571.07      9.54 o 
   2  20   3      729.52      765.41     11.96 o 
   3  20   3      919.27      953.51     13.84 o 
   4  20   3       21.72       18.73      3.57 o 
  -3  21   3     1728.44     1760.61     18.22 o 
  -2  21   3      804.27      842.99     10.46 o 
  -1  21   3        5.03        5.21      2.54 o 
   0  21   3      231.46      251.58      4.99 o 
   1  21   3      602.58      582.86      8.64 o 
   2  21   3      191.55      187.72      5.76 o 
   3  21   3      141.88      153.64      6.58 o 
 -11   0   4       53.87       44.61      5.74 o 
 -10   0   4     2546.30     2566.75     37.18 o 
  -9   0   4     3949.72     3936.78     44.38 o 
  -8   0   4      466.62      500.26      7.36 o 
  -7   0   4    11318.50    11661.87     88.21 o 
  -6   0   4     3840.17     3813.65     32.90 o 
  -5   0   4      949.36      940.79      8.52 o 
  -4   0   4     9304.66    10259.99     86.52 o 
  -3   0   4     6167.98     6125.60     49.76 o 
  -2   0   4      689.15      618.70      6.39 o 
  -1   0   4     9214.82     9459.39     99.29 o 
   0   0   4    13174.45    12840.71     71.81 o 
   1   0   4     3768.76     4030.73     31.55 o 
   2   0   4       39.24       29.59      1.52 o 
   3   0   4    13923.36    14340.46    254.10 o 
   4   0   4     3302.57     3493.45     35.89 o 
   5   0   4      116.42      100.29      2.43 o 
   6   0   4     4407.06     4328.35     45.97 o 
   7   0   4      754.58      741.32      9.19 o 
   8   0   4        3.95        5.36      2.69 o 
   9   0   4     1049.08     1095.08     18.62 o 
  10   0   4     1285.16     1196.09     35.69 o 
  11   0   4      170.54      154.23     10.20 o 
 -11   1   4      602.45      594.51      8.78 o 
 -10   1   4      457.38      460.85      7.09 o 
  -9   1   4      572.32      575.57      5.67 o 
  -8   1   4     2640.60     2626.41     18.21 o 
  -7   1   4     2657.50     2667.13     14.93 o 
  -6   1   4      381.50      368.34      3.00 o 
  -5   1   4     5363.75     5259.46     26.60 o 
  -4   1   4     3357.14     3388.59     17.37 o 
  -3   1   4      700.75      864.05      5.81 o 
  -2   1   4     6183.23     6166.39     35.42 o 
  -1   1   4      788.81      604.19      3.75 o 
   0   1   4     1035.10     1159.60      5.91 o 
   1   1   4    10800.01    10928.51     85.71 o 
   2   1   4     5275.07     5208.93     31.80 o 
   3   1   4      197.09      263.95      2.24 o 
   4   1   4     4398.58     4379.20     21.67 o 
   5   1   4     3448.82     3296.30     21.36 o 
   6   1   4      301.72      289.87      3.20 o 
   7   1   4     4072.44     3828.83     28.76 o 
   8   1   4     4400.12     4097.18     31.37 o 
   9   1   4       96.53      101.46      3.61 o 
  10   1   4      363.94      362.64      7.18 o 
  11   1   4      530.62      581.90     12.14 o 
 -11   2   4       87.10       80.38      5.02 o 
 -10   2   4       99.87      111.18      3.98 o 
  -9   2   4      737.44      724.80      8.35 o 
  -8   2   4      189.48      175.22      3.18 o 
  -7   2   4     3273.89     3294.18     18.09 o 
  -6   2   4     2039.49     1963.93     12.27 o 
  -5   2   4      112.28      122.95      1.69 o 
  -4   2   4     1001.70      928.63      5.29 o 
  -3   2   4     2674.79     2487.84     13.03 o 
  -2   2   4     2268.70     2565.17     11.34 o 
  -1   2   4      580.08      561.66      3.16 o 
   0   2   4     3661.18     3514.88     18.05 o 
   1   2   4     1628.50     1517.05      7.18 o 
   2   2   4     2971.41     2956.44     12.83 o 
   3   2   4    10399.93    11195.25     62.31 o 
   4   2   4     1451.14     1430.99      8.22 o 
   5   2   4     1366.40     1383.56      9.71 o 
   6   2   4      774.39      718.74      6.91 o 
   7   2   4      332.86      374.58      4.64 o 
   8   2   4        6.68       13.52      1.71 o 
   9   2   4     1455.05     1550.71     14.41 o 
  10   2   4       58.19       69.18      5.89 o 
  11   2   4       25.80       23.26      4.44 o 
 -11   3   4      923.56      921.27     12.38 o 
 -10   3   4       32.26       36.70      2.60 o 
  -9   3   4       41.58       40.55      2.31 o 
  -8   3   4      427.55      438.08      4.37 o 
  -7   3   4      448.94      454.62      4.28 o 
  -6   3   4      195.49      212.53      2.22 o 
  -5   3   4     2394.91     2423.81     13.56 o 
  -4   3   4      527.40      598.08      3.68 o 
  -3   3   4        0.51        3.29      0.53 o 
  -2   3   4      233.51      405.56      3.54 o 
  -1   3   4      606.05      841.13      4.60 o 
   0   3   4      347.43      428.89      3.37 o 
   1   3   4     1552.14     1458.34      7.57 o 
   2   3   4       50.38       31.75      1.14 o 
   3   3   4     3068.95     3412.13     15.60 o 
   4   3   4      277.05      390.30      3.25 o 
   5   3   4     1795.51     1815.31     11.92 o 
   6   3   4       74.29       78.47      2.07 o 
   7   3   4       41.91       34.47      1.64 o 
   8   3   4      248.93      251.44      4.04 o 
   9   3   4       28.71       33.99      2.43 o 
  10   3   4        5.27       16.29      7.09 o 
  11   3   4     1226.46     1281.05     21.77 o 
 -11   4   4       15.48       22.44      3.76 o 
 -10   4   4       99.10      107.12      6.35 o 
  -9   4   4      161.95      153.27      3.85 o 
  -8   4   4        4.01        7.32      1.89 o 
  -7   4   4       20.44       26.71      2.44 o 
  -6   4   4     1179.46     1247.44      8.52 o 
  -5   4   4     1185.02     1290.28      7.28 o 
  -4   4   4     1649.70     1903.35      9.75 o 
  -3   4   4      678.26      823.15      4.42 o 
  -2   4   4        2.96        3.79      0.92 o 
  -1   4   4     3457.55     3862.34     18.02 o 
   0   4   4     3165.95     3679.12     20.70 o 
   1   4   4      192.98      167.62      1.68 o 
   2   4   4      840.29      923.39      5.15 o 
   3   4   4       16.31       22.64      0.97 o 
   4   4   4       41.61       38.34      1.14 o 
   5   4   4        5.85       11.78      0.91 o 
   6   4   4      808.42      837.90      6.66 o 
   7   4   4       16.27       20.34      1.38 o 
   8   4   4       11.37       16.35      2.23 o 
   9   4   4      437.35      424.03      6.72 o 
  10   4   4      282.57      271.26      7.80 o 
  11   4   4        2.60        2.55      4.59 o 
 -11   5   4      511.94      528.48     10.40 o 
 -10   5   4       48.40       45.46      2.55 o 
  -9   5   4      241.79      222.55      4.96 o 
  -8   5   4      302.26      294.14      3.89 o 
  -7   5   4      419.50      413.10      4.13 o 
  -6   5   4      278.28      296.51      3.08 o 
  -5   5   4     4895.27     5263.70     23.66 o 
  -4   5   4        3.07        4.10      0.59 o 
  -3   5   4       49.44       64.32      1.03 o 
  -2   5   4      335.95      319.41      2.22 o 
  -1   5   4      363.01      339.87      2.36 o 
   0   5   4       16.24       12.23      0.84 o 
   1   5   4        6.33       26.57      1.21 o 
   2   5   4      100.88      159.11      2.08 o 
   3   5   4      856.69      999.11      5.49 o 
   4   5   4      332.72      366.35      3.32 o 
   5   5   4     2024.89     1930.08     12.36 o 
   6   5   4      645.87      618.20      5.37 o 
   7   5   4        2.25        5.35      1.25 o 
   8   5   4       11.60       14.25      2.21 o 
   9   5   4      615.37      626.42      8.62 o 
  10   5   4        5.85        4.97      3.13 o 
 -11   6   4        9.74       10.67      3.79 o 
 -10   6   4     1996.69     1912.62     20.38 o 
  -9   6   4     1126.84     1091.26     11.18 o 
  -8   6   4        7.77       11.39      2.07 o 
  -7   6   4     1302.45     1282.95     11.40 o 
  -6   6   4     1586.30     1538.21     11.27 o 
  -5   6   4      176.57      179.94      3.92 o 
  -4   6   4     2242.44     2140.19     10.49 o 
  -3   6   4     1610.80     1453.78      7.54 o 
  -2   6   4      303.23      309.48      2.26 o 
  -1   6   4       72.98      154.75      1.39 o 
   0   6   4     4629.01     4630.36     19.94 o 
   1   6   4       67.61      124.22      1.72 o 
   2   6   4      595.88      625.05      3.89 o 
   3   6   4     1160.45     1000.69      5.43 o 
   4   6   4     2184.97     2182.96     14.07 o 
   5   6   4     2511.55     2395.58     16.22 o 
   6   6   4     4147.75     4169.62     30.86 o 
   7   6   4      474.48      452.94      5.04 o 
   8   6   4       69.58       68.33      2.64 o 
   9   6   4       63.37       62.42      3.56 o 
  10   6   4       63.86       43.61      3.55 o 
 -10   7   4        6.19        8.99      2.37 o 
  -9   7   4      440.44      429.71      5.86 o 
  -8   7   4     2060.58     2070.42     17.81 o 
  -7   7   4      239.73      240.89      3.67 o 
  -6   7   4      163.60      175.52      3.05 o 
  -5   7   4     2582.95     2426.23     15.52 o 
  -4   7   4     3197.98     3290.71     15.58 o 
  -3   7   4      854.66      883.96      4.73 o 
  -2   7   4     4768.11     4664.75     19.00 o 
  -1   7   4     7197.91     7501.54     30.63 o 
   0   7   4       93.84      103.99      1.52 o 
   1   7   4     1290.97     1053.74      5.92 o 
   2   7   4     7944.53     8285.00     35.61 o 
   3   7   4       52.46       59.61      1.33 o 
   4   7   4     2313.63     2190.28     14.32 o 
   5   7   4     3436.45     3401.04     22.88 o 
   6   7   4     1720.83     1692.36     13.82 o 
   7   7   4     3525.04     3580.13     31.98 o 
   8   7   4      837.91      818.31      8.23 o 
   9   7   4        3.61        2.54      4.13 o 
  10   7   4      199.00      193.30      6.04 o 
 -10   8   4     1188.78     1155.19     13.62 o 
  -9   8   4     3506.27     3541.12     32.92 o 
  -8   8   4       10.10       10.18      1.69 o 
  -7   8   4     2231.52     2220.36     16.11 o 
  -6   8   4     3783.51     3815.77     27.51 o 
  -5   8   4      115.65      138.12      2.32 o 
  -4   8   4     1200.01     1118.69      6.80 o 
  -3   8   4     9535.94     9988.11     40.94 o 
  -2   8   4      139.75      135.39      2.48 o 
  -1   8   4     2956.64     3000.69     13.17 o 
   0   8   4     3265.55     3128.30     14.32 o 
   1   8   4     1594.08     1592.19      8.32 o 
   2   8   4     1386.42     1330.01      7.23 o 
   3   8   4     6230.41     6284.84     33.35 o 
   4   8   4      947.41      945.92      7.08 o 
   5   8   4     5917.88     5896.40     39.57 o 
   6   8   4     3591.36     3500.77     28.71 o 
   7   8   4     1038.26     1006.97     10.11 o 
   8   8   4        4.29        8.44      2.07 o 
   9   8   4     1073.11     1088.62     11.83 o 
  10   8   4       64.55       56.53      3.85 o 
 -10   9   4       89.34       86.70      4.15 o 
  -9   9   4      425.93      438.38      8.19 o 
  -8   9   4     1370.58     1346.28     15.15 o 
  -7   9   4     2314.49     2240.24     15.37 o 
  -6   9   4      845.16      794.52      7.29 o 
  -5   9   4     5969.24     5795.93     32.84 o 
  -4   9   4     1734.94     1665.68     10.54 o 
  -3   9   4       52.35       48.27      1.33 o 
  -2   9   4     4988.46     4978.05     24.31 o 
  -1   9   4     3234.72     3099.94     14.79 o 
   0   9   4        8.57       11.40      0.64 o 
   1   9   4     1353.16     1185.56      6.57 o 
   2   9   4     5776.22     5831.27     31.06 o 
   3   9   4       31.23       39.52      1.31 o 
   4   9   4      482.98      502.68      4.48 o 
   5   9   4     4706.17     4597.04     34.60 o 
   6   9   4     1162.63     1131.61     10.46 o 
   7   9   4       97.98      102.26      3.62 o 
   8   9   4     1985.97     1986.15     20.12 o 
   9   9   4      812.13      843.86      9.53 o 
  10   9   4      263.02      249.66      8.55 o 
 -10  10   4      149.10      140.14      9.48 o 
  -9  10   4     1239.88     1205.85     13.61 o 
  -8  10   4        4.79        4.22      2.11 o 
  -7  10   4      635.38      610.80      6.78 o 
  -6  10   4      741.89      821.51      7.11 o 
  -5  10   4       24.65       13.59      1.31 o 
  -4  10   4      390.94      356.89      3.55 o 
  -3  10   4     3382.94     3225.68     16.39 o 
  -2  10   4      278.03      267.58      2.84 o 
  -1  10   4      459.20      441.87      3.53 o 
   0  10   4     3520.58     3455.42     17.61 o 
   1  10   4      276.95      196.84      3.16 o 
   2  10   4     2981.25     3046.57     18.59 o 
   3  10   4     1672.21     1526.57     10.81 o 
   4  10   4      605.14      594.54      5.62 o 
   5  10   4      139.51      152.98      3.89 o 
   6  10   4       39.02       43.81      3.00 o 
   7  10   4      296.65      299.05      5.35 o 
   8  10   4      107.40      108.80      4.19 o 
   9  10   4     1416.04     1441.08     21.02 o 
  -9  11   4       43.52       43.59      3.91 o 
  -8  11   4      760.99      781.06     10.17 o 
  -7  11   4      131.13      134.25      3.74 o 
  -6  11   4      359.24      255.24      3.57 o 
  -5  11   4      460.76      509.84      4.60 o 
  -4  11   4     1401.67     1368.83     10.15 o 
  -3  11   4      420.18      425.32      3.76 o 
  -2  11   4      762.11      727.56      5.17 o 
  -1  11   4     5887.28     6064.37     31.24 o 
   0  11   4        4.33        4.36      0.94 o 
   1  11   4     2344.72     2422.89     16.28 o 
   2  11   4     1341.87     1329.51     10.80 o 
   3  11   4       52.86       47.30      1.61 o 
   4  11   4     1541.09     1408.97     10.89 o 
   5  11   4      532.19      555.82      6.45 o 
   6  11   4      179.87      171.52      4.03 o 
   7  11   4     1473.76     1407.64     14.03 o 
   8  11   4      138.08      151.13      5.32 o 
   9  11   4        1.07        3.16      2.85 o 
  -9  12   4        7.75       12.73      3.90 o 
  -8  12   4      719.42      678.75      9.63 o 
  -7  12   4        6.85       11.12      2.49 o 
  -6  12   4      230.13      212.81      3.92 o 
  -5  12   4      126.99      131.43      2.67 o 
  -4  12   4      476.35      448.06      4.85 o 
  -3  12   4      284.17      300.78      2.93 o 
  -2  12   4       20.75       17.82      1.17 o 
  -1  12   4     1233.82     1264.25      8.91 o 
   0  12   4      376.33      377.36      3.58 o 
   1  12   4      438.12      446.87      4.49 o 
   2  12   4      377.69      379.96      3.94 o 
   3  12   4        9.26        3.98      1.28 o 
   4  12   4       46.22       46.37      2.06 o 
   5  12   4       50.84       46.59      2.70 o 
   6  12   4       18.48       25.18      2.21 o 
   7  12   4       32.02       32.41      2.39 o 
   8  12   4       17.15       15.86      2.77 o 
   9  12   4        3.26        3.32      2.94 o 
  -9  13   4      148.85      148.25      9.86 o 
  -8  13   4       82.57       76.46      7.91 o 
  -7  13   4        0.26        3.72      2.67 o 
  -6  13   4      204.74      197.00      4.24 o 
  -5  13   4        6.75       14.13      2.57 o 
  -4  13   4      497.97      473.07      4.59 o 
  -3  13   4       52.37       53.27      1.89 o 
  -2  13   4       15.32       18.04      1.55 o 
  -1  13   4       45.04       43.57      1.89 o 
   0  13   4      143.19      149.92      2.84 o 
   1  13   4        7.29       11.18      1.47 o 
   2  13   4        1.45        4.46      1.19 o 
   3  13   4      241.82      205.79      3.07 o 
   4  13   4      223.53      215.08      3.65 o 
   5  13   4       79.79       75.73      3.21 o 
   6  13   4        9.47       12.31      2.93 o 
   7  13   4       80.91       83.64      4.66 o 
   8  13   4      246.97      257.02      5.50 o 
  -8  14   4      178.21      146.95      7.80 o 
  -7  14   4     1245.05     1308.32     16.28 o 
  -6  14   4      341.78      330.97      5.07 o 
  -5  14   4       19.32       18.38      2.04 o 
  -4  14   4     1778.87     1674.18     13.11 o 
  -3  14   4       55.39       45.33      1.98 o 
  -2  14   4      311.31      283.87      4.20 o 
  -1  14   4       44.01       47.13      2.14 o 
   0  14   4     3101.04     3018.47     20.87 o 
   1  14   4       59.74       53.43      2.06 o 
   2  14   4      109.05      102.62      3.36 o 
   3  14   4     1025.87      916.28      8.74 o 
   4  14   4     1198.88     1118.63     10.12 o 
   5  14   4       62.89       70.97      3.28 o 
   6  14   4      477.10      483.23      6.53 o 
   7  14   4      129.53      138.09      5.01 o 
   8  14   4       32.39       32.26      4.37 o 
  -8  15   4      966.70      966.28     13.82 o 
  -7  15   4     2439.42     2301.06     26.24 o 
  -6  15   4      209.92      213.10      5.34 o 
  -5  15   4     1582.44     1634.16     15.02 o 
  -4  15   4      372.52      377.36      4.47 o 
  -3  15   4       26.80       35.08      1.98 o 
  -2  15   4     2692.30     2664.34     18.75 o 
  -1  15   4     2332.99     2250.79     16.17 o 
   0  15   4       26.37       24.78      1.43 o 
   1  15   4     2006.12     1946.33     16.45 o 
   2  15   4      679.58      725.27      6.63 o 
   3  15   4      194.76      159.85      3.10 o 
   4  15   4      951.18      913.02      9.13 o 
   5  15   4      941.58      939.86     10.54 o 
   6  15   4       78.87       91.16      4.78 o 
   7  15   4      532.52      590.98      8.67 o 
   8  15   4     1268.99     1332.89     15.14 o 
  -7  16   4      367.46      418.63      8.18 o 
  -6  16   4      675.43      682.05     15.28 o 
  -5  16   4      110.61      107.36      5.56 o 
  -4  16   4      833.07      886.84      8.73 o 
  -3  16   4     2256.18     2229.22     19.43 o 
  -2  16   4      268.57      251.33      3.64 o 
  -1  16   4      997.16      993.24      8.38 o 
   0  16   4     1205.66     1201.83     10.35 o 
   1  16   4     1218.04     1163.07     10.94 o 
   2  16   4     1243.13     1241.51     11.15 o 
   3  16   4     1910.96     1950.73     21.41 o 
   4  16   4      259.91      251.63      5.43 o 
   5  16   4      193.07      198.06      4.94 o 
   6  16   4      776.86      787.99      9.81 o 
   7  16   4      177.08      148.18      5.39 o 
  -7  17   4      154.52      160.46      6.33 o 
  -6  17   4       18.50       20.68      2.94 o 
  -5  17   4     1467.53     1483.66     14.83 o 
  -4  17   4      940.07      927.44      9.87 o 
  -3  17   4       18.05       21.80      2.15 o 
  -2  17   4     3061.35     3095.24     24.93 o 
  -1  17   4       27.59       31.75      2.26 o 
   0  17   4       62.83       50.19      2.37 o 
   1  17   4     1432.47     1452.93     14.27 o 
   2  17   4     1157.28     1119.65     10.61 o 
   3  17   4      150.02      148.50      4.38 o 
   4  17   4      156.83      184.80      4.67 o 
   5  17   4     1149.25     1156.00     12.36 o 
   6  17   4      152.21      153.29      8.28 o 
  -6  18   4      680.09      710.65     11.46 o 
  -5  18   4      352.94      347.37      5.99 o 
  -4  18   4     1369.43     1389.10     13.85 o 
  -3  18   4     2303.28     2369.13     21.21 o 
  -2  18   4      417.27      414.17      5.88 o 
  -1  18   4     1991.97     1974.08     20.00 o 
   0  18   4     2331.37     2313.18     22.56 o 
   1  18   4       13.08       14.89      2.37 o 
   2  18   4       25.23       31.43      2.46 o 
   3  18   4     1174.71     1198.68     15.30 o 
   4  18   4      206.16      204.36      7.03 o 
   5  18   4      161.96      152.71      5.82 o 
   6  18   4      710.88      726.66     10.95 o 
  -5  19   4       23.57       31.05      3.68 o 
  -4  19   4      122.62      117.46      4.95 o 
  -3  19   4       28.62       34.20      2.87 o 
  -2  19   4      137.27      150.78      4.05 o 
  -1  19   4     1914.70     1904.97     16.82 o 
   0  19   4       70.86       64.26      3.49 o 
   1  19   4      940.30      975.28     11.34 o 
   2  19   4      404.79      403.04      7.27 o 
   3  19   4       36.79       32.57      4.03 o 
   4  19   4      732.49      744.20     13.15 o 
   5  19   4       48.09       53.73      4.32 o 
  -4  20   4      157.01      168.17      4.90 o 
  -3  20   4      233.32      239.22      5.09 o 
  -2  20   4        3.65        3.92      2.28 o 
  -1  20   4      397.73      404.51      6.70 o 
   0  20   4      175.50      174.70      6.70 o 
   1  20   4       58.59       54.50      3.03 o 
   2  20   4        7.11       10.14      3.19 o 
   3  20   4      170.01      167.32      7.03 o 
   4  20   4       99.77       87.23      5.73 o 
  -2  21   4      138.46      141.59      4.49 o 
  -1  21   4       32.92       33.84      2.94 o 
   0  21   4      499.16      451.80      7.12 o 
   1  21   4        2.18        5.07      3.53 o 
   2  21   4       30.38       31.21      3.78 o 
 -11   1   5      669.62      673.49     12.39 o 
 -10   1   5        8.23       13.34      3.53 o 
  -9   1   5      162.84      163.68      7.18 o 
  -8   1   5      486.90      488.74      5.44 o 
  -7   1   5       25.75       35.95      2.11 o 
  -6   1   5     1181.37     1218.10      8.71 o 
  -5   1   5      791.88      809.94      5.79 o 
  -4   1   5     1252.24     1173.19      7.97 o 
  -3   1   5      151.74      198.04      2.09 o 
  -2   1   5     2156.13     2564.41     12.59 o 
  -1   1   5       98.51      208.65      2.16 o 
   0   1   5     3016.60     3286.68     15.92 o 
   1   1   5      682.52      733.92      3.86 o 
   2   1   5      420.23      375.65      2.64 o 
   3   1   5     3283.55     3593.80     18.23 o 
   4   1   5       62.72       56.67      1.99 o 
   5   1   5     3095.54     3190.19     27.07 o 
   6   1   5      938.42      874.03     10.08 o 
   7   1   5       40.64       70.65      2.87 o 
   8   1   5      134.83      102.12      3.60 o 
   9   1   5      218.42      249.26      5.07 o 
  10   1   5       81.04       69.17      3.41 o 
 -11   2   5      662.70      671.57     13.24 o 
 -10   2   5       61.85       55.03      5.81 o 
  -9   2   5     1349.61     1330.81     13.30 o 
  -8   2   5     3244.13     3208.11     21.50 o 
  -7   2   5       93.25       99.91      2.30 o 
  -6   2   5     1177.79     1141.09      8.12 o 
  -5   2   5     3071.46     3058.65     18.22 o 
  -4   2   5     1151.27     1287.01      7.98 o 
  -3   2   5    10770.23    11929.94     71.88 o 
  -2   2   5      684.43      585.57      3.53 o 
  -1   2   5        0.96        7.61      1.28 o 
   0   2   5     1926.98     1868.94      9.73 o 
   1   2   5     8566.09     9117.17     55.96 o 
   2   2   5      145.41      133.30      1.44 o 
   3   2   5      248.44      160.88      2.13 o 
   4   2   5      480.20      413.82      3.69 o 
   5   2   5     1328.96     1319.63     16.92 o 
   6   2   5      431.02      417.25      5.19 o 
   7   2   5      828.38      807.61      7.92 o 
   8   2   5      289.59      293.18      4.70 o 
   9   2   5      151.20      148.41      4.43 o 
  10   2   5      458.49      475.97      7.50 o 
 -11   3   5       79.68      100.51      6.52 o 
 -10   3   5     1739.44     1754.27     19.01 o 
  -9   3   5      906.44      882.14      9.32 o 
  -8   3   5     1839.11     1867.84     13.89 o 
  -7   3   5     3765.21     3795.19     23.96 o 
  -6   3   5      993.90      992.40      6.99 o 
  -5   3   5     1569.33     1524.54     10.00 o 
  -4   3   5     3342.72     3152.95     17.48 o 
  -3   3   5     6870.51     7406.44     37.73 o 
  -2   3   5     6253.43     6854.75     41.78 o 
  -1   3   5    13810.51    14537.96     90.04 o 
   0   3   5      607.68      475.72      3.42 o 
   1   3   5     3881.87     4174.42     19.23 o 
   2   3   5     5807.84     5967.49     31.33 o 
   3   3   5     3065.02     3072.12     15.86 o 
   4   3   5      408.90      402.38      3.82 o 
   5   3   5      783.21      682.82      6.15 o 
   6   3   5     1198.80     1192.58     10.79 o 
   7   3   5      480.61      437.57      5.06 o 
   8   3   5     1100.64     1161.40     10.27 o 
   9   3   5      840.22      855.24     10.51 o 
  10   3   5        3.91        6.08      3.89 o 
 -11   4   5      163.47      170.55     11.21 o 
 -10   4   5      339.56      355.32      5.78 o 
  -9   4   5     1609.45     1578.20     16.04 o 
  -8   4   5     1732.53     1718.41     15.63 o 
  -7   4   5      271.39      277.58      3.25 o 
  -6   4   5     3718.71     3619.81     21.94 o 
  -5   4   5     1658.75     1586.70     10.20 o 
  -4   4   5        0.71        1.17      0.70 o 
  -3   4   5     3896.71     3864.83     17.55 o 
  -2   4   5     2294.85     1907.57      8.69 o 
  -1   4   5     1081.33     1265.77      7.04 o 
   0   4   5     1617.12     1352.36      8.34 o 
   1   4   5     4803.59     4456.90     24.28 o 
   2   4   5     1246.38     1316.46      7.92 o 
   3   4   5      885.05      824.36      4.99 o 
   4   4   5     3887.52     3691.77     26.30 o 
   5   4   5     1632.76     1530.87     13.13 o 
   6   4   5      751.98      732.84      7.45 o 
   7   4   5     2522.60     2525.28     20.17 o 
   8   4   5      381.12      390.98      5.45 o 
   9   4   5      502.63      504.59      7.19 o 
  10   4   5     1084.32     1134.68     15.34 o 
 -10   5   5     1432.17     1443.98     15.76 o 
  -9   5   5      150.34      158.10      3.64 o 
  -8   5   5      395.16      391.69      6.05 o 
  -7   5   5     2800.06     2755.28     19.62 o 
  -6   5   5     1108.81     1124.16      7.62 o 
  -5   5   5      902.27      817.05      5.25 o 
  -4   5   5     2843.83     2659.90     12.97 o 
  -3   5   5      740.55      637.97      3.74 o 
  -2   5   5     1762.39     1724.40      8.71 o 
  -1   5   5    29958.36    31890.62    141.76 o 
   0   5   5     2544.48     2428.02     12.49 o 
   1   5   5     1539.45     1668.67     10.08 o 
   2   5   5     4082.99     4007.46     19.39 o 
   3   5   5     4341.64     4279.86     21.25 o 
   4   5   5      767.13      792.87      6.41 o 
   5   5   5     4144.10     4088.10     29.56 o 
   6   5   5      899.51      846.73      7.86 o 
   7   5   5      136.60      129.80      5.70 o 
   8   5   5     1209.50     1236.35     13.04 o 
   9   5   5      762.52      790.41      9.67 o 
  10   5   5        1.66        6.40      4.64 o 
 -10   6   5        2.26        5.19      3.31 o 
  -9   6   5     1852.41     1845.35     16.73 o 
  -8   6   5     1339.92     1338.42     12.15 o 
  -7   6   5       28.56       33.51      2.39 o 
  -6   6   5      725.11      625.71      6.73 o 
  -5   6   5     2783.23     2696.60     14.45 o 
  -4   6   5      322.51      352.13      2.95 o 
  -3   6   5     5248.57     5377.12     25.56 o 
  -2   6   5     2555.03     2461.84     11.47 o 
  -1   6   5     2489.98     2854.69     13.05 o 
   0   6   5      274.42      190.15      3.94 o 
   1   6   5     1445.29     1323.75      9.93 o 
   2   6   5        3.23        6.81      0.80 o 
   3   6   5     1512.08     1398.99      9.46 o 
   4   6   5     2074.13     1932.79     13.99 o 
   5   6   5     2414.34     2401.81     17.80 o 
   6   6   5      253.67      250.95      3.97 o 
   7   6   5     2686.75     2605.95     22.69 o 
   8   6   5      421.83      410.02      6.18 o 
   9   6   5       16.20       20.14      2.83 o 
  10   6   5      787.25      844.40     11.08 o 
 -10   7   5      656.18      687.21      8.74 o 
  -9   7   5      110.98      109.99      3.61 o 
  -8   7   5      135.67      134.24      3.46 o 
  -7   7   5      925.37      901.40      9.28 o 
  -6   7   5      150.80      153.64      3.25 o 
  -5   7   5      308.95      320.44      3.12 o 
  -4   7   5     1948.48     1875.70     10.97 o 
  -3   7   5      669.55      694.26      4.38 o 
  -2   7   5      238.96      228.76      1.80 o 
  -1   7   5     2643.59     2691.01     12.59 o 
   0   7   5     1612.90     1663.19      8.71 o 
   1   7   5        8.28        9.00      0.81 o 
   2   7   5     2209.31     2222.11     12.87 o 
   3   7   5       97.93       84.18      1.81 o 
   4   7   5       39.11       35.35      2.11 o 
   5   7   5     3388.63     3307.81     24.65 o 
   6   7   5      232.39      238.27      3.76 o 
   7   7   5        3.42        4.48      1.92 o 
   8   7   5      219.31      224.09      5.17 o 
   9   7   5      103.15      126.49      5.12 o 
  10   7   5        7.85        5.76      3.49 o 
 -10   8   5      208.30      225.72      5.06 o 
  -9   8   5       98.62       99.34      3.62 o 
  -8   8   5      115.50      100.07      3.91 o 
  -7   8   5       78.01       80.96      2.91 o 
  -6   8   5       41.95       37.26      1.75 o 
  -5   8   5      230.89      276.32      3.42 o 
  -4   8   5      175.26      175.75      2.13 o 
  -3   8   5       70.98       78.02      1.62 o 
  -2   8   5       48.16       63.23      1.94 o 
  -1   8   5      299.89      318.79      2.29 o 
   0   8   5       37.34       55.80      1.74 o 
   1   8   5      979.61     1096.06      7.10 o 
   2   8   5        0.78        2.02      0.71 o 
   3   8   5       62.33       63.62      2.03 o 
   4   8   5       16.97       19.03      1.89 o 
   5   8   5      620.14      649.94      6.27 o 
   6   8   5     1107.12     1051.72     10.95 o 
   7   8   5        0.78        4.21      1.85 o 
   8   8   5      130.01      129.32      4.94 o 
   9   8   5        1.33        5.30      3.30 o 
  10   8   5       47.78       65.44      4.05 o 
 -10   9   5      398.64      390.75      6.25 o 
  -9   9   5       16.63       17.68      2.19 o 
  -8   9   5       11.73       13.76      1.97 o 
  -7   9   5       38.14       32.60      2.00 o 
  -6   9   5       77.10       54.09      2.39 o 
  -5   9   5       20.46       20.46      1.33 o 
  -4   9   5      419.91      420.88      3.79 o 
  -3   9   5        1.61        6.73      1.27 o 
  -2   9   5      407.58      392.66      3.20 o 
  -1   9   5     1650.34     1574.16      8.82 o 
   0   9   5      270.88      264.82      2.71 o 
   1   9   5      165.09      172.43      1.81 o 
   2   9   5      171.48      167.33      2.39 o 
   3   9   5      468.12      404.79      4.25 o 
   4   9   5       20.32       22.51      1.79 o 
   5   9   5       17.25       19.35      1.70 o 
   6   9   5       17.23       16.54      1.82 o 
   7   9   5        9.46       13.72      2.81 o 
   8   9   5      108.70      110.94      5.22 o 
   9   9   5       35.42       32.63      3.32 o 
  -9  10   5      288.39      302.50      4.98 o 
  -8  10   5        9.86       11.08      2.70 o 
  -7  10   5       40.62       35.04      1.98 o 
  -6  10   5     2031.81     1999.30     14.66 o 
  -5  10   5       74.90       84.66      3.07 o 
  -4  10   5       28.65       37.70      1.33 o 
  -3  10   5      423.71      410.15      4.04 o 
  -2  10   5       34.61       40.40      1.44 o 
  -1  10   5      379.20      366.64      3.16 o 
   0  10   5      577.55      535.25      4.10 o 
   1  10   5     3406.99     3545.51     21.42 o 
   2  10   5      194.16      202.30      3.03 o 
   3  10   5       26.14       23.07      1.50 o 
   4  10   5     1828.83     1742.30     13.79 o 
   5  10   5     1467.99     1442.27     13.81 o 
   6  10   5      691.48      652.03      7.37 o 
   7  10   5      453.95      466.22      6.27 o 
   8  10   5       76.13       74.06      3.57 o 
   9  10   5      302.60      314.92      7.36 o 
  -9  11   5        3.37        3.80      2.94 o 
  -8  11   5      761.61      725.03      8.88 o 
  -7  11   5     2641.13     2642.96     21.84 o 
  -6  11   5      722.89      637.75      8.12 o 
  -5  11   5      859.79      903.92      7.94 o 
  -4  11   5     2795.62     2637.18     16.34 o 
  -3  11   5      745.62      714.11      6.08 o 
  -2  11   5      202.76      184.86      2.74 o 
  -1  11   5     4431.13     4357.09     26.40 o 
   0  11   5      520.43      485.42      4.23 o 
   1  11   5     1656.01     1733.65     12.21 o 
   2  11   5     4075.09     4008.09     28.54 o 
   3  11   5      598.72      544.02      6.44 o 
   4  11   5       36.22       28.15      1.61 o 
   5  11   5      378.88      357.91      5.17 o 
   6  11   5       68.25       65.49      3.13 o 
   7  11   5        0.02        3.27      2.26 o 
   8  11   5      621.31      637.10     11.97 o 
   9  11   5      202.94      222.84      6.93 o 
  -9  12   5     1031.14     1077.57     12.69 o 
  -8  12   5     1190.90     1187.19     13.65 o 
  -7  12   5       46.69       43.12      2.32 o 
  -6  12   5     2234.63     2093.03     22.90 o 
  -5  12   5     3094.03     3087.71     22.30 o 
  -4  12   5      228.18      231.73      3.21 o 
  -3  12   5     4979.12     4951.00     30.56 o 
  -2  12   5      848.57      793.07      6.61 o 
  -1  12   5      272.38      292.48      3.36 o 
   0  12   5     1958.49     1924.01     13.76 o 
   1  12   5     5868.68     5851.51     35.26 o 
   2  12   5     1571.60     1594.04     13.29 o 
   3  12   5     1822.58     1749.49     16.76 o 
   4  12   5     1333.79     1362.57     12.20 o 
   5  12   5      101.38       88.59      3.72 o 
   6  12   5      403.31      397.75      7.50 o 
   7  12   5     1491.49     1523.14     15.58 o 
   8  12   5      171.70      173.17      5.02 o 
   9  12   5        4.05        9.17      3.70 o 
  -8  13   5      133.93      159.60      4.46 o 
  -7  13   5     1082.66     1113.51     12.43 o 
  -6  13   5      189.37      186.88      5.69 o 
  -5  13   5      296.91      282.25      4.02 o 
  -4  13   5     3328.51     3418.94     22.86 o 
  -3  13   5     2068.38     2135.02     14.17 o 
  -2  13   5      639.72      604.40      5.33 o 
  -1  13   5     2560.77     2567.39     16.79 o 
   0  13   5      669.11      639.55      5.50 o 
   1  13   5        9.12       11.25      1.38 o 
   2  13   5     1959.66     1824.62     15.20 o 
   3  13   5     6563.92     6166.55     46.37 o 
   4  13   5      763.25      744.28      8.12 o 
   5  13   5     2060.99     2063.37     19.78 o 
   6  13   5      798.15      789.24      9.20 o 
   7  13   5       10.33       12.78      2.80 o 
   8  13   5      398.65      418.49      8.45 o 
  -8  14   5      149.17      156.80      5.82 o 
  -7  14   5      762.51      739.52      8.88 o 
  -6  14   5      855.22      869.39      9.92 o 
  -5  14   5      287.91      313.61      4.15 o 
  -4  14   5       57.95       42.62      1.94 o 
  -3  14   5      649.87      627.34      5.72 o 
  -2  14   5     2200.80     2142.27     16.17 o 
  -1  14   5       10.05       13.37      1.57 o 
   0  14   5      942.23      904.41      8.76 o 
   1  14   5     2064.37     2046.98     15.78 o 
   2  14   5        2.31        5.64      1.58 o 
   3  14   5      957.01      919.02      9.55 o 
   4  14   5     1121.03     1056.74     10.56 o 
   5  14   5      378.92      389.41      5.59 o 
   6  14   5      601.04      594.65      7.49 o 
   7  14   5     1030.37     1079.68     14.52 o 
   8  14   5      329.94      334.56      6.75 o 
  -8  15   5      488.15      509.28     11.43 o 
  -7  15   5     1528.83     1569.02     18.98 o 
  -6  15   5      279.79      244.63      5.11 o 
  -5  15   5      267.64      272.83      4.37 o 
  -4  15   5      570.04      526.81      5.54 o 
  -3  15   5     1890.87     1830.35     14.12 o 
  -2  15   5      610.91      587.35      5.79 o 
  -1  15   5     1077.77     1036.65      9.48 o 
   0  15   5     1114.88     1077.75      9.76 o 
   1  15   5      664.00      617.81      6.56 o 
   2  15   5      334.10      335.93      5.10 o 
   3  15   5       76.44       74.21      4.80 o 
   4  15   5       43.23       43.58      2.29 o 
   5  15   5      249.56      244.90      4.63 o 
   6  15   5       16.72       15.79      2.76 o 
   7  15   5      278.49      286.86      5.87 o 
  -7  16   5       14.93       14.56      3.38 o 
  -6  16   5      131.34      135.23      6.38 o 
  -5  16   5      707.29      681.47      8.92 o 
  -4  16   5       27.72       32.64      1.90 o 
  -3  16   5      147.06      147.12      3.01 o 
  -2  16   5       28.67       24.10      2.01 o 
  -1  16   5       33.66       37.06      2.13 o 
   0  16   5       25.44       24.04      1.75 o 
   1  16   5      472.67      443.49      5.10 o 
   2  16   5       44.56       40.83      2.28 o 
   3  16   5      129.83      125.08      4.54 o 
   4  16   5      103.81      109.43      3.67 o 
   5  16   5       80.07       90.04      3.85 o 
   6  16   5      194.10      174.75      5.43 o 
   7  16   5        4.03        2.76      3.80 o 
  -6  17   5       18.75       16.99      3.27 o 
  -5  17   5       39.95       42.79      2.99 o 
  -4  17   5       27.88       38.87      2.47 o 
  -3  17   5       49.22       44.44      2.47 o 
  -2  17   5      306.86      279.97      4.06 o 
  -1  17   5       60.06       62.99      3.09 o 
   0  17   5        0.67        0.64      1.62 o 
   1  17   5       20.35       24.55      2.41 o 
   2  17   5      177.68      174.47      4.36 o 
   3  17   5       56.86       52.39      2.70 o 
   4  17   5       49.00       46.20      2.48 o 
   5  17   5       18.68       20.22      2.81 o 
   6  17   5       14.80       12.38      3.68 o 
  -5  18   5      175.48      181.12      5.94 o 
  -4  18   5       15.86       10.52      2.66 o 
  -3  18   5      403.16      416.45      6.64 o 
  -2  18   5       28.14       35.62      2.34 o 
  -1  18   5        0.02        1.38      2.59 o 
   0  18   5       47.91       50.01      2.78 o 
   1  18   5      631.45      603.06      7.29 o 
   2  18   5       30.41       29.37      2.55 o 
   3  18   5        5.50        4.17      2.20 o 
   4  18   5      330.16      329.90      6.31 o 
   5  18   5      111.29      114.65      5.39 o 
  -5  19   5      402.48      400.09     13.10 o 
  -4  19   5       65.05       55.76      3.29 o 
  -3  19   5        4.62        5.97      3.23 o 
  -2  19   5      313.80      332.94      6.78 o 
  -1  19   5     1998.02     2035.82     22.38 o 
   0  19   5      922.78      901.77     12.94 o 
   1  19   5      333.78      350.32      6.95 o 
   2  19   5      462.36      494.97     10.25 o 
   3  19   5      245.54      252.59      6.37 o 
   4  19   5      158.58      142.85      6.16 o 
  -3  20   5      846.44      882.10     11.54 o 
  -2  20   5     1035.20     1034.97     14.35 o 
  -1  20   5      644.90      627.33     11.32 o 
   0  20   5      118.16      125.04      6.10 o 
   1  20   5      184.22      167.56      5.92 o 
   2  20   5      240.69      237.11      6.94 o 
   3  20   5     1011.82     1049.53     14.18 o 
  -1  21   5     1449.88     1499.57     16.63 o 
   0  21   5      398.33      438.55      9.08 o 
 -11   0   6     2099.10     2113.95     50.35 o 
 -10   0   6       21.58       20.27      3.61 o 
  -9   0   6     1614.83     1513.34     24.77 o 
  -8   0   6       54.11       54.49      2.94 o 
  -7   0   6     3498.47     3537.59     38.36 o 
  -6   0   6     1325.18     1327.46     14.70 o 
  -5   0   6     5836.57     5961.37     54.52 o 
  -4   0   6     5451.87     5765.53     53.32 o 
  -3   0   6     1672.81     2057.34     16.82 o 
  -2   0   6     5526.84     5447.74     41.54 o 
  -1   0   6    20224.05    21064.56    140.44 o 
   0   0   6     1803.38     1861.19     14.31 o 
   1   0   6     6490.76     6616.23     40.81 o 
   2   0   6     3788.12     3569.43     21.49 o 
   3   0   6      972.33     1046.23     11.45 o 
   4   0   6     3763.43     3632.89     52.38 o 
   5   0   6     2120.98     1995.40     26.58 o 
   6   0   6       19.15       22.94      3.00 o 
   7   0   6      631.77      555.02     10.47 o 
   8   0   6     1239.79     1213.96     20.91 o 
   9   0   6      184.18      201.09      8.72 o 
  10   0   6      242.32      269.85      9.10 o 
 -11   1   6       88.74       91.02     10.20 o 
 -10   1   6     1022.85     1008.50     13.67 o 
  -9   1   6     1550.06     1563.02     17.05 o 
  -8   1   6     1117.17     1122.80     10.46 o 
  -7   1   6     4120.25     4130.22     30.77 o 
  -6   1   6     2657.18     2640.41     20.54 o 
  -5   1   6      107.87      113.99      2.60 o 
  -4   1   6     3335.93     3460.23     21.28 o 
  -3   1   6     5725.61     5726.25     37.80 o 
  -2   1   6      338.83      322.46      2.65 o 
  -1   1   6     2027.91     1995.56     10.17 o 
   0   1   6     5032.30     5024.67     22.23 o 
   1   1   6      610.90      569.50      3.55 o 
   2   1   6      450.34      374.87      2.52 o 
   3   1   6     5741.42     5730.93     32.55 o 
   4   1   6      696.47      639.27      7.93 o 
   5   1   6      414.51      383.60      5.46 o 
   6   1   6     1478.47     1495.77     15.54 o 
   7   1   6      190.05      227.73      4.43 o 
   8   1   6       58.47       54.45      3.84 o 
   9   1   6     1015.32     1066.07     11.26 o 
  10   1   6      263.14      281.60      7.57 o 
 -11   2   6      570.83      591.46     11.72 o 
 -10   2   6      527.54      523.42      9.04 o 
  -9   2   6     1119.75     1116.93     12.89 o 
  -8   2   6      525.84      533.56      5.95 o 
  -7   2   6       51.07       55.43      2.03 o 
  -6   2   6      178.93      168.79      2.83 o 
  -5   2   6      944.88      809.34      6.36 o 
  -4   2   6     2519.28     2492.54     14.95 o 
  -3   2   6      149.08      127.90      1.65 o 
  -2   2   6     4642.20     4766.89     24.24 o 
  -1   2   6       49.22       30.22      1.01 o 
   0   2   6      148.90      161.69      1.56 o 
   1   2   6     4096.80     4152.97     18.20 o 
   2   2   6     1949.86     1799.12      8.53 o 
   3   2   6      423.60      466.39      3.96 o 
   4   2   6     1143.14     1050.03     10.66 o 
   5   2   6     1659.04     1662.18     15.02 o 
   6   2   6        1.66        1.92      1.80 o 
   7   2   6     2343.50     2255.21     22.05 o 
   8   2   6     1848.91     1744.54     15.74 o 
   9   2   6       29.69       28.77      2.79 o 
  10   2   6      143.47      168.65      6.59 o 
 -10   3   6       79.66       84.55      4.78 o 
  -9   3   6     1150.80     1137.07     11.41 o 
  -8   3   6        0.40        0.31      1.74 o 
  -7   3   6      100.32      102.83      2.43 o 
  -6   3   6     1233.38     1173.78      9.67 o 
  -5   3   6      200.92      191.02      2.57 o 
  -4   3   6     3922.93     4225.84     24.33 o 
  -3   3   6     1813.04     1865.57     11.33 o 
  -2   3   6     1301.77     1543.05      8.61 o 
  -1   3   6      349.62      339.23      2.53 o 
   0   3   6     2153.55     2101.38     11.36 o 
   1   3   6     4492.45     5263.90     23.26 o 
   2   3   6     2768.28     2921.75     14.66 o 
   3   3   6     1423.35     1525.95     11.23 o 
   4   3   6      253.89      240.72      4.28 o 
   5   3   6       11.56       14.59      1.54 o 
   6   3   6      427.37      413.17      4.25 o 
   7   3   6        6.12        5.64      1.72 o 
   8   3   6       90.65       80.72      3.21 o 
   9   3   6      289.35      297.71      6.30 o 
  10   3   6      185.60      174.05      6.32 o 
 -10   4   6        2.17        4.84      3.40 o 
  -9   4   6      210.99      202.90      4.20 o 
  -8   4   6       50.95       51.53      2.03 o 
  -7   4   6      915.64      921.29      7.00 o 
  -6   4   6      170.00      172.44      2.49 o 
  -5   4   6      242.66      241.79      2.77 o 
  -4   4   6        4.34       15.44      2.33 o 
  -3   4   6      249.34      285.58      2.58 o 
  -2   4   6     2489.82     2810.50     12.44 o 
  -1   4   6       16.49       15.84      0.82 o 
   0   4   6      695.82      811.63      6.03 o 
   1   4   6     1862.83     2062.19     12.69 o 
   2   4   6      264.28      278.66      2.87 o 
   3   4   6       99.51       98.16      1.85 o 
   4   4   6       27.07       25.44      1.46 o 
   5   4   6      322.35      314.47      5.60 o 
   6   4   6       23.10       23.17      1.49 o 
   7   4   6       31.96       24.14      1.86 o 
   8   4   6       15.32       17.01      2.11 o 
   9   4   6      137.76      137.32      5.67 o 
  10   4   6        9.50        9.71      3.72 o 
 -10   5   6      260.45      260.18      6.12 o 
  -9   5   6      381.94      375.38      5.31 o 
  -8   5   6        0.08        4.77      2.80 o 
  -7   5   6       30.16       30.24      1.76 o 
  -6   5   6     1207.93     1168.23      9.12 o 
  -5   5   6       25.78       28.03      1.17 o 
  -4   5   6      300.84      298.12      3.34 o 
  -3   5   6     1958.83     2032.54     11.71 o 
  -2   5   6      240.47      250.23      1.95 o 
  -1   5   6        3.62        4.06      0.84 o 
   0   5   6     4014.53     4253.51     21.23 o 
   1   5   6      433.10      506.54      4.60 o 
   2   5   6      710.95      714.14      5.11 o 
   3   5   6       28.11       22.96      1.71 o 
   4   5   6      201.29      202.17      2.69 o 
   5   5   6     2569.08     2463.29     21.94 o 
   6   5   6      611.65      598.31      5.64 o 
   7   5   6       23.21       22.01      1.97 o 
   8   5   6       42.57       43.99      2.53 o 
   9   5   6        2.64       -1.95      3.21 o 
  10   5   6       55.53       42.52      3.87 o 
 -10   6   6       63.48       66.68      3.68 o 
  -9   6   6      230.99      231.97      4.26 o 
  -8   6   6     1252.88     1253.42     12.94 o 
  -7   6   6      734.38      703.59      7.79 o 
  -6   6   6       88.70       77.35      2.03 o 
  -5   6   6     3487.70     3468.01     23.27 o 
  -4   6   6      436.47      413.82      3.53 o 
  -3   6   6        4.80        9.76      0.97 o 
  -2   6   6     3966.18     4343.47     19.14 o 
  -1   6   6     9132.82     9857.93     43.22 o 
   0   6   6       36.26       42.26      1.32 o 
   1   6   6     2452.08     2346.93     15.29 o 
   2   6   6     1961.76     1943.54     12.94 o 
   3   6   6      942.99     1093.37      9.17 o 
   4   6   6       78.70       90.60      4.14 o 
   5   6   6      723.61      693.84      7.04 o 
   6   6   6       98.99       92.59      2.68 o 
   7   6   6      541.14      536.36      6.24 o 
   8   6   6      213.76      239.62      5.05 o 
   9   6   6      833.66      875.35     10.73 o 
  10   6   6       14.32        6.45      4.48 o 
 -10   7   6      373.48      387.45      6.42 o 
  -9   7   6      861.37      865.02      9.70 o 
  -8   7   6       74.38       79.42      3.27 o 
  -7   7   6     1894.14     1839.09     19.19 o 
  -6   7   6      185.74      175.25      3.31 o 
  -5   7   6       87.49       64.71      1.92 o 
  -4   7   6     2118.51     2145.70     13.25 o 
  -3   7   6     1338.72     1186.55      8.02 o 
  -2   7   6      432.18      485.17      3.09 o 
  -1   7   6      243.15      323.54      3.71 o 
   0   7   6     3523.14     3255.91     18.30 o 
   1   7   6      519.44      506.87      4.83 o 
   2   7   6      420.49      393.38      4.32 o 
   3   7   6     2919.27     2878.38     20.16 o 
   4   7   6      408.43      400.23      4.64 o 
   5   7   6      272.24      277.39      4.38 o 
   6   7   6      804.27      784.15      7.06 o 
   7   7   6     1246.21     1227.14     13.81 o 
   8   7   6      563.61      575.34      7.68 o 
   9   7   6     1423.34     1526.24     17.33 o 
  10   7   6      174.63      184.53      6.84 o 
 -10   8   6        6.65        8.16      2.52 o 
  -9   8   6      668.37      644.94      8.39 o 
  -8   8   6     1409.64     1421.88     15.38 o 
  -7   8   6     1637.39     1546.26     15.36 o 
  -6   8   6      758.70      813.03      8.16 o 
  -5   8   6     4476.06     4532.60     31.44 o 
  -4   8   6     2136.74     2105.45     13.71 o 
  -3   8   6       70.41       64.43      1.69 o 
  -2   8   6     5887.61     5889.38     30.62 o 
  -1   8   6     3647.66     3439.02     17.58 o 
   0   8   6      164.04      145.04      2.40 o 
   1   8   6     3012.05     2920.90     17.18 o 
   2   8   6     3444.94     3423.66     21.20 o 
   3   8   6        0.22        3.42      1.04 o 
   4   8   6     2557.70     2518.81     18.88 o 
   5   8   6      686.87      692.42      7.26 o 
   6   8   6      243.95      229.21      4.35 o 
   7   8   6      764.64      769.79      9.13 o 
   8   8   6      930.18      961.82     11.31 o 
   9   8   6      517.36      559.86     10.10 o 
  -9   9   6     1248.60     1238.28     14.06 o 
  -8   9   6      268.15      245.14      5.95 o 
  -7   9   6     1544.28     1491.95     14.81 o 
  -6   9   6     3161.42     3167.49     24.22 o 
  -5   9   6      426.80      424.04      4.61 o 
  -4   9   6     1973.32     1906.78     12.86 o 
  -3   9   6     6608.93     6664.74     35.50 o 
  -2   9   6       46.08       40.48      1.39 o 
  -1   9   6     2493.18     2409.68     13.69 o 
   0   9   6     4050.72     3972.18     21.08 o 
   1   9   6      941.57      890.73      7.00 o 
   2   9   6     1012.64      966.63      7.40 o 
   3   9   6     2062.04     1998.74     15.73 o 
   4   9   6     1433.09     1380.56     11.69 o 
   5   9   6     3969.34     3944.14     28.94 o 
   6   9   6      976.20      974.49     11.89 o 
   7   9   6      587.17      571.76      9.27 o 
   8   9   6        2.36        0.61      2.89 o 
   9   9   6      552.45      549.28      8.87 o 
  -9  10   6      199.09      203.25      5.09 o 
  -8  10   6      934.63      981.69     11.11 o 
  -7  10   6      961.76      867.16     10.13 o 
  -6  10   6       37.80       51.58      2.41 o 
  -5  10   6     1480.32     1442.25     11.49 o 
  -4  10   6      409.14      407.10      4.90 o 
  -3  10   6        3.02        4.57      1.33 o 
  -2  10   6     6207.96     6303.52     36.06 o 
  -1  10   6     3773.26     3746.64     19.70 o 
   0  10   6        6.89       10.96      1.03 o 
   1  10   6      989.10      964.51      7.36 o 
   2  10   6     1711.75     1652.65     12.49 o 
   3  10   6      284.61      269.26      4.01 o 
   4  10   6      880.98      865.88      8.65 o 
   5  10   6     4991.77     4948.54     39.43 o 
   6  10   6      191.22      180.91      3.58 o 
   7  10   6     1519.99     1504.89     19.29 o 
   8  10   6      364.68      383.16      6.53 o 
   9  10   6       18.35       23.48      5.22 o 
  -9  11   6      634.61      611.50      9.79 o 
  -8  11   6       46.02       51.32      2.94 o 
  -7  11   6      990.47      908.26     10.76 o 
  -6  11   6      405.36      390.62      5.26 o 
  -5  11   6      107.39      107.83      3.04 o 
  -4  11   6      489.36      493.53      4.57 o 
  -3  11   6       35.21       32.73      1.71 o 
  -2  11   6      823.92      800.10      7.36 o 
  -1  11   6      400.27      368.47      3.72 o 
   0  11   6      110.58       95.81      1.93 o 
   1  11   6        9.75       15.64      1.26 o 
   2  11   6      177.81      177.58      2.99 o 
   3  11   6      320.03      388.74      5.28 o 
   4  11   6       29.21       26.80      1.74 o 
   5  11   6       15.98       11.69      1.68 o 
   6  11   6      485.52      452.14      5.91 o 
   7  11   6      388.09      389.34      7.84 o 
   8  11   6      136.54      142.00      7.16 o 
   9  11   6      117.28      134.47     24.85 o 
  -9  12   6      282.66      283.60      6.07 o 
  -8  12   6      142.26      145.57      4.61 o 
  -7  12   6      106.13      100.19      3.68 o 
  -6  12   6      272.82      277.10      4.60 o 
  -5  12   6      879.49      871.30      8.10 o 
  -4  12   6      108.67      106.49      2.79 o 
  -3  12   6        0.13        0.64      1.44 o 
  -2  12   6      534.99      547.70      5.41 o 
  -1  12   6      611.21      596.34      5.64 o 
   0  12   6       32.82       32.97      1.77 o 
   1  12   6      127.43      107.19      2.50 o 
   2  12   6      983.88      878.85      8.80 o 
   3  12   6        4.89        4.22      1.56 o 
   4  12   6        2.15        1.60      1.62 o 
   5  12   6      485.08      488.50      6.44 o 
   6  12   6      181.02      170.40      4.23 o 
   7  12   6        1.28        2.38      2.54 o 
   8  12   6       28.72       27.12      5.79 o 
  -8  13   6      212.38      211.37      5.25 o 
  -7  13   6      311.06      318.12      5.45 o 
  -6  13   6        1.64        4.11      2.19 o 
  -5  13   6        8.51        7.98      1.88 o 
  -4  13   6      536.63      543.77      6.25 o 
  -3  13   6      109.35       99.60      2.83 o 
  -2  13   6      303.83      301.53      3.90 o 
  -1  13   6      143.01      141.60      2.82 o 
   0  13   6       54.41       56.97      2.24 o 
   1  13   6      313.27      310.35      4.37 o 
   2  13   6        5.17        6.90      2.45 o 
   3  13   6       24.70       40.02      2.08 o 
   4  13   6       13.28       15.32      1.64 o 
   5  13   6      168.62      172.37      4.53 o 
   6  13   6      482.62      457.80      7.74 o 
   7  13   6       33.22       34.01      3.00 o 
   8  13   6        7.77        8.15      3.86 o 
  -8  14   6       49.13       50.57      2.99 o 
  -7  14   6       74.95       79.34      4.04 o 
  -6  14   6        5.27        4.15      2.17 o 
  -5  14   6     1234.62     1235.20     12.47 o 
  -4  14   6      783.00      743.57      7.21 o 
  -3  14   6       85.56       81.62      3.03 o 
  -2  14   6      588.92      564.31      6.40 o 
  -1  14   6     1037.96     1007.31      8.74 o 
   0  14   6       14.44       16.25      1.75 o 
   1  14   6      405.06      386.56      5.69 o 
   2  14   6      314.77      315.34      4.50 o 
   3  14   6       28.79       22.21      2.39 o 
   4  14   6      128.03      137.06      3.61 o 
   5  14   6       46.53       47.09      2.37 o 
   6  14   6      364.44      349.48      8.88 o 
   7  14   6      334.31      346.61      6.19 o 
  -7  15   6     1142.93     1137.58     14.25 o 
  -6  15   6      413.73      440.05      6.25 o 
  -5  15   6      328.19      290.17      4.56 o 
  -4  15   6     1405.93     1418.63     13.42 o 
  -3  15   6      960.88      939.66     10.02 o 
  -2  15   6        5.33        7.99      2.09 o 
  -1  15   6      413.96      417.69      5.14 o 
   0  15   6     1090.46     1090.42     12.30 o 
   1  15   6      256.89      240.31      5.13 o 
   2  15   6      211.75      239.83      4.72 o 
   3  15   6      891.16      872.67      8.36 o 
   4  15   6      467.06      452.19      6.22 o 
   5  15   6       16.48       17.15      2.74 o 
   6  15   6      746.44      733.42      8.95 o 
   7  15   6      139.12      116.30      4.63 o 
  -7  16   6      526.54      514.32      9.41 o 
  -6  16   6      565.57      579.01     10.31 o 
  -5  16   6      443.46      475.47      5.96 o 
  -4  16   6      512.87      499.66      6.41 o 
  -3  16   6       98.97      101.73      3.14 o 
  -2  16   6     2119.57     2146.94     24.44 o 
  -1  16   6      227.04      228.73      4.33 o 
   0  16   6       11.90       13.47      3.56 o 
   1  16   6     1175.72     1209.64     12.83 o 
   2  16   6      771.34      745.73      8.36 o 
   3  16   6        5.07        5.32      2.06 o 
   4  16   6     1094.76     1091.95     11.43 o 
   5  16   6     1125.89     1109.14     12.65 o 
   6  16   6       32.05       36.48      4.25 o 
  -6  17   6     1914.55     1908.76     24.26 o 
  -5  17   6      224.39      198.39      4.30 o 
  -4  17   6      889.03      924.53      8.99 o 
  -3  17   6     1643.85     1684.48     15.78 o 
  -2  17   6       62.34       55.97      3.23 o 
  -1  17   6      626.29      634.59      9.69 o 
   0  17   6     2362.08     2298.04     23.61 o 
   1  17   6      408.10      401.99      5.82 o 
   2  17   6      287.08      291.72      5.01 o 
   3  17   6     1517.72     1500.19     14.84 o 
   4  17   6      301.64      301.79      6.12 o 
   5  17   6      468.34      465.03     12.09 o 
  -5  18   6      937.97      926.62     14.17 o 
  -4  18   6      118.43      108.42      4.78 o 
  -3  18   6        0.93       -0.02      2.74 o 
  -2  18   6      457.90      456.55      8.82 o 
  -1  18   6     1506.36     1466.67     14.60 o 
   0  18   6      245.44      259.77      4.38 o 
   1  18   6     1022.19     1055.04     12.09 o 
   2  18   6      479.88      484.82      8.24 o 
   3  18   6        5.38        7.66      3.12 o 
   4  18   6      292.73      326.99      6.51 o 
   5  18   6      896.10      937.52     15.29 o 
  -4  19   6      290.57      299.16      6.11 o 
  -3  19   6      361.23      354.62      7.03 o 
  -2  19   6       11.32       14.30      2.78 o 
  -1  19   6      235.29      235.48      4.79 o 
   0  19   6       14.72       17.62      2.97 o 
   1  19   6       60.41       53.75      4.31 o 
   2  19   6       13.06       13.81      2.61 o 
   3  19   6      720.02      717.68     12.48 o 
  -2  20   6        7.53        9.37      3.44 o 
  -1  20   6        3.09        8.81      3.50 o 
   0  20   6       93.05       83.25      4.52 o 
   1  20   6       53.84       59.77      4.42 o 
   2  20   6      152.86      146.66      6.32 o 
 -10   1   7       59.15       58.22      4.85 o 
  -9   1   7      565.86      554.18      7.33 o 
  -8   1   7      899.92      873.89      9.04 o 
  -7   1   7     1283.06     1238.23     10.15 o 
  -6   1   7      787.60      771.53      8.03 o 
  -5   1   7       21.86       16.72      1.37 o 
  -4   1   7       64.01       71.35      1.68 o 
  -3   1   7      283.37      244.96      2.78 o 
  -2   1   7      137.49      190.52      1.97 o 
  -1   1   7       38.18       53.33      1.69 o 
   0   1   7     1533.60     1606.06      8.23 o 
   1   1   7      339.69      436.04      3.14 o 
   2   1   7       28.07       27.68      1.09 o 
   3   1   7      345.65      356.74      4.65 o 
   4   1   7      158.72      149.25      3.45 o 
   5   1   7      124.07      111.54      3.99 o 
   6   1   7      114.99      111.08      3.58 o 
   7   1   7     1059.39     1008.25     11.65 o 
   8   1   7       40.81       39.43      2.85 o 
   9   1   7        2.79        3.02      2.87 o 
  10   1   7      220.22      219.17      7.76 o 
 -10   2   7      863.82      877.41     11.64 o 
  -9   2   7        1.35        2.99      2.08 o 
  -8   2   7     3181.20     3180.82     27.30 o 
  -7   2   7     1023.15     1012.67     10.45 o 
  -6   2   7        9.05        9.61      1.36 o 
  -5   2   7       51.31       55.89      1.79 o 
  -4   2   7     1902.68     1741.62     12.78 o 
  -3   2   7      155.19      155.24      2.47 o 
  -2   2   7     1077.90     1050.84      6.53 o 
  -1   2   7     4277.38     4423.86     21.96 o 
   0   2   7      329.36      271.28      2.45 o 
   1   2   7      348.59      375.15      2.67 o 
   2   2   7     3081.16     2965.51     13.78 o 
   3   2   7     1609.85     1580.84     14.96 o 
   4   2   7      178.86      175.48      3.14 o 
   5   2   7      372.01      323.25      4.74 o 
   6   2   7      181.20      178.46      5.04 o 
   7   2   7        5.77        8.82      2.29 o 
   8   2   7     1273.49     1292.35     14.00 o 
   9   2   7        9.57        8.40      2.96 o 
  10   2   7       77.56       81.01      4.15 o 
 -10   3   7      136.12      141.17      6.69 o 
  -9   3   7     1703.67     1742.23     15.87 o 
  -8   3   7      954.46      962.75     12.46 o 
  -7   3   7      482.13      475.82      5.02 o 
  -6   3   7     2552.56     2480.78     18.86 o 
  -5   3   7     3533.05     3534.04     26.56 o 
  -4   3   7      509.57      570.14      5.28 o 
  -3   3   7     4150.91     4174.87     24.04 o 
  -2   3   7     2991.30     2901.16     14.95 o 
  -1   3   7     1488.16     1633.78      9.12 o 
   0   3   7      183.08      104.23      1.86 o 
   1   3   7     7033.26     7178.80     31.47 o 
   2   3   7       25.88       15.36      0.99 o 
   3   3   7     2462.33     2380.87     21.27 o 
   4   3   7     4021.88     3856.59     32.56 o 
   5   3   7     3259.79     3217.47     29.94 o 
   6   3   7      844.23      816.14      8.57 o 
   7   3   7     2940.59     2768.56     27.45 o 
   8   3   7      308.49      298.18      6.65 o 
   9   3   7      294.85      304.12      4.82 o 
  10   3   7      256.25      296.16      8.09 o 
 -10   4   7     2120.75     2154.03     28.52 o 
  -9   4   7       13.90       17.20      2.16 o 
  -8   4   7      756.31      763.77     10.61 o 
  -7   4   7     3932.58     3965.25     31.61 o 
  -6   4   7      859.62      847.46      7.33 o 
  -5   4   7     5738.67     5826.98     40.30 o 
  -4   4   7     1721.67     1567.29     10.13 o 
  -3   4   7     1032.46     1077.94      7.70 o 
  -2   4   7      260.54      228.25      2.28 o 
  -1   4   7     4598.72     4403.01     23.50 o 
   0   4   7     1445.52     1389.87      8.90 o 
   1   4   7      648.08      635.26      5.20 o 
   2   4   7     5348.81     5511.53     33.95 o 
   3   4   7     2514.08     2489.45     21.36 o 
   4   4   7      771.52      737.00      7.98 o 
   5   4   7     7143.01     7211.94     59.05 o 
   6   4   7      721.75      706.69      7.92 o 
   7   4   7      332.13      296.79      5.20 o 
   8   4   7      327.43      376.86      6.04 o 
   9   4   7      966.24      930.14     11.59 o 
  10   4   7       78.70       98.47      5.40 o 
 -10   5   7      461.77      459.42     12.34 o 
  -9   5   7     1066.53     1076.58     13.09 o 
  -8   5   7     1752.32     1733.64     17.89 o 
  -7   5   7      305.94      298.65      4.69 o 
  -6   5   7     3204.72     3144.46     22.57 o 
  -5   5   7     1102.10     1088.31      8.64 o 
  -4   5   7      744.33      799.70      6.13 o 
  -3   5   7     1150.95     1019.90      7.70 o 
  -2   5   7      973.56      822.27      4.55 o 
  -1   5   7      312.96      386.90      3.42 o 
   0   5   7     2520.10     2354.43     13.34 o 
   1   5   7     1481.05     1388.96      9.46 o 
   2   5   7      952.81      967.42      8.38 o 
   3   5   7       28.98       20.58      1.46 o 
   4   5   7     2069.44     1966.85     17.46 o 
   5   5   7      670.96      684.07      6.98 o 
   6   5   7     1365.37     1352.17     11.93 o 
   7   5   7      736.89      727.75      7.60 o 
   8   5   7      212.00      226.02      4.86 o 
   9   5   7        4.87        7.69      2.81 o 
 -10   6   7      677.57      710.99     11.85 o 
  -9   6   7      291.65      279.11      6.42 o 
  -8   6   7     1408.42     1400.51     15.75 o 
  -7   6   7     1443.27     1450.29     14.60 o 
  -6   6   7      618.29      671.77      6.03 o 
  -5   6   7      161.75      164.21      2.37 o 
  -4   6   7     4861.16     4714.22     30.22 o 
  -3   6   7     2279.11     2325.37     15.13 o 
  -2   6   7     1695.53     1766.24     10.48 o 
  -1   6   7     6851.45     7384.63     33.96 o 
   0   6   7      699.25      667.42      5.62 o 
   1   6   7      230.72      222.99      3.11 o 
   2   6   7     2251.98     2166.50     17.61 o 
   3   6   7     2878.33     2846.79     22.98 o 
   4   6   7     2721.05     2623.27     21.41 o 
   5   6   7     1819.12     1742.10     15.37 o 
   6   6   7     1085.52     1055.23      9.09 o 
   7   6   7      136.12      141.21      5.36 o 
   8   6   7      311.10      326.92      8.88 o 
   9   6   7       25.78       29.64      3.22 o 
 -10   7   7      166.21      164.94      8.57 o 
  -9   7   7      102.88      113.28      6.87 o 
  -8   7   7      464.43      453.70      8.56 o 
  -7   7   7        0.80       -1.34      1.62 o 
  -6   7   7       17.65       15.89      1.80 o 
  -5   7   7     1551.83     1510.36     11.71 o 
  -4   7   7        3.04        4.37      1.33 o 
  -3   7   7     1007.81      959.74      8.04 o 
  -2   7   7      103.97       73.36      1.77 o 
  -1   7   7      659.78      682.00      5.03 o 
   0   7   7      196.62      184.16      2.60 o 
   1   7   7     2743.29     2776.11     21.59 o 
   2   7   7        1.23        1.93      1.21 o 
   3   7   7      134.58      131.02      2.37 o 
   4   7   7        9.35       11.47      1.60 o 
   5   7   7       46.47       41.60      1.84 o 
   6   7   7        3.94        5.53      2.04 o 
   7   7   7      936.60      939.89      9.25 o 
   8   7   7       17.36       22.31      2.78 o 
   9   7   7        2.12        8.92      4.02 o 
  -9   8   7        6.76        5.39      5.64 o 
  -8   8   7      117.87      120.04      4.29 o 
  -7   8   7       82.59       92.69      3.24 o 
  -6   8   7        1.31        2.82      1.76 o 
  -5   8   7      686.75      649.83      8.24 o 
  -4   8   7       11.88       11.04      1.24 o 
  -3   8   7       88.11       94.54      2.06 o 
  -2   8   7     1202.64     1313.80      9.09 o 
  -1   8   7       15.11       29.35      3.62 o 
   0   8   7      494.07      486.18      4.49 o 
   1   8   7       98.76       96.44      2.84 o 
   2   8   7        1.97        8.78      4.94 o 
   3   8   7      371.81      366.95      4.38 o 
   4   8   7       72.92       75.48      2.55 o 
   5   8   7       62.95       59.79      2.89 o 
   6   8   7        5.56        3.94      1.77 o 
   7   8   7      135.73      126.27      4.03 o 
   8   8   7      109.19      116.84      4.70 o 
   9   8   7      319.37      357.54      7.68 o 
  -9   9   7        8.77       11.38      3.40 o 
  -8   9   7       99.13       93.58      3.86 o 
  -7   9   7      566.94      502.80      6.65 o 
  -6   9   7      917.93      878.59      9.01 o 
  -5   9   7      203.85      202.26      3.23 o 
  -4   9   7      598.50      621.47      5.68 o 
  -3   9   7      214.49      205.85      2.88 o 
  -2   9   7     1625.30     1634.87     11.41 o 
  -1   9   7      435.22      488.83      4.11 o 
   0   9   7      176.48      160.77      2.49 o 
   1   9   7      493.94      495.79      4.36 o 
   2   9   7       29.20       33.58      2.15 o 
   3   9   7        7.35       12.36      1.37 o 
   4   9   7        6.90       11.06      1.66 o 
   5   9   7       31.19       27.96      2.41 o 
   6   9   7        1.74        3.33      2.03 o 
   7   9   7      101.84      103.25      4.22 o 
   8   9   7        0.77        1.82      3.36 o 
   9   9   7        3.22        4.74      3.84 o 
  -9  10   7       27.32       26.98      2.57 o 
  -8  10   7      193.51      184.33      4.51 o 
  -7  10   7      737.88      767.56      9.13 o 
  -6  10   7       57.04       56.51      2.68 o 
  -5  10   7      994.49      974.71      9.62 o 
  -4  10   7     1186.44     1205.84     10.24 o 
  -3  10   7       42.35       46.62      1.75 o 
  -2  10   7       51.88       50.39      1.90 o 
  -1  10   7       25.02       25.80      1.30 o 
   0  10   7      754.97      733.83      7.58 o 
   1  10   7      728.49      741.18      7.52 o 
   2  10   7     1292.02     1119.28      9.02 o 
   3  10   7      815.57      742.28      6.87 o 
   4  10   7      327.62      321.16      4.78 o 
   5  10   7      521.14      549.56      9.39 o 
   6  10   7      575.57      567.22      8.05 o 
   7  10   7       19.89       16.27      2.73 o 
   8  10   7      213.83      216.52      8.84 o 
  -9  11   7      627.53      688.93     20.39 o 
  -8  11   7      348.66      361.01      5.89 o 
  -7  11   7      125.68      123.49      4.09 o 
  -6  11   7      961.95      944.98     10.30 o 
  -5  11   7     1179.71     1170.09     11.34 o 
  -4  11   7      412.36      386.73      5.00 o 
  -3  11   7     2457.79     2447.73     16.74 o 
  -2  11   7     2991.28     2972.09     21.43 o 
  -1  11   7      105.34      103.46      2.15 o 
   0  11   7      101.65       95.32      2.04 o 
   1  11   7     2818.86     2780.96     17.90 o 
   2  11   7      105.49       86.57      2.22 o 
   3  11   7      980.46      941.92      9.74 o 
   4  11   7     3322.52     3298.20     31.18 o 
   5  11   7     1795.15     1810.84     17.18 o 
   6  11   7      232.49      240.33      5.18 o 
   7  11   7     1133.91     1156.54     14.02 o 
   8  11   7      293.44      286.37      6.41 o 
  -8  12   7     1323.44     1398.72     15.66 o 
  -7  12   7      894.31      899.74     10.23 o 
  -6  12   7      177.13      156.56      3.87 o 
  -5  12   7      259.54      252.61      4.13 o 
  -4  12   7     1615.47     1569.85     14.54 o 
  -3  12   7     2410.53     2332.67     18.41 o 
  -2  12   7      201.16      193.13      3.34 o 
  -1  12   7     5124.32     5088.46     35.60 o 
   0  12   7      118.64      114.71      3.18 o 
   1  12   7      291.61      291.38      4.32 o 
   2  12   7     2161.46     2139.90     17.93 o 
   3  12   7     2326.10     2204.98     19.47 o 
   4  12   7      171.15      181.01      3.75 o 
   5  12   7      148.42      152.02      4.14 o 
   6  12   7       93.53       90.13      4.20 o 
   7  12   7       59.86       65.19      5.19 o 
   8  12   7      330.94      364.91      7.75 o 
  -8  13   7      366.60      340.46      6.07 o 
  -7  13   7       95.14       95.67      4.01 o 
  -6  13   7     2528.78     2600.92     25.13 o 
  -5  13   7     1157.68     1140.05     11.86 o 
  -4  13   7      536.17      529.40      5.96 o 
  -3  13   7      700.10      679.63     10.45 o 
  -2  13   7     1245.95     1240.92     12.47 o 
  -1  13   7       34.71       30.89      1.70 o 
   0  13   7     2758.66     2726.33     20.39 o 
   1  13   7     1256.77     1249.78     11.95 o 
   2  13   7       40.37       25.60      1.59 o 
   3  13   7      704.07      684.96      7.99 o 
   4  13   7     1103.71     1118.57     10.81 o 
   5  13   7      683.96      655.42      7.74 o 
   6  13   7      606.19      600.49     11.80 o 
   7  13   7      838.91      917.49     18.12 o 
  -7  14   7      956.30      987.25     12.97 o 
  -6  14   7      315.83      304.12      6.01 o 
  -5  14   7      571.76      595.42      7.99 o 
  -4  14   7     2645.56     2635.13     22.80 o 
  -3  14   7      125.44      133.18      3.80 o 
  -2  14   7      185.13      182.15      3.64 o 
  -1  14   7     1803.43     1817.60     14.54 o 
   0  14   7      131.16      120.80      3.51 o 
   1  14   7      473.51      484.49      5.91 o 
   2  14   7      707.41      716.40      7.84 o 
   3  14   7      447.49      433.41      7.21 o 
   4  14   7       36.61       35.93      2.01 o 
   5  14   7      134.39      160.39      5.19 o 
   6  14   7       11.16        9.46      3.07 o 
   7  14   7      101.12      122.24      6.01 o 
  -7  15   7      141.49      137.43      5.16 o 
  -6  15   7      119.93      134.61      5.23 o 
  -5  15   7      301.82      293.17      8.60 o 
  -4  15   7      415.71      420.11      5.60 o 
  -3  15   7     1447.03     1420.90     13.64 o 
  -2  15   7      399.78      381.55      5.27 o 
  -1  15   7      308.17      303.20      4.54 o 
   0  15   7      202.12      211.40      4.25 o 
   1  15   7     2717.12     2643.41     25.54 o 
   2  15   7      184.44      168.32      3.83 o 
   3  15   7      212.59      208.20      3.70 o 
   4  15   7      589.30      591.83      7.80 o 
   5  15   7       24.76       22.31      2.33 o 
   6  15   7        8.26        5.48      4.80 o 
  -6  16   7        4.58       10.62      2.43 o 
  -5  16   7        0.62        6.09      2.30 o 
  -4  16   7     1103.77     1144.97     11.34 o 
  -3  16   7     1178.26     1116.24     14.50 o 
  -2  16   7        6.02        5.14      2.06 o 
  -1  16   7        6.25        7.35      2.14 o 
   0  16   7        9.41       10.47      2.27 o 
   1  16   7      121.06      130.06      3.61 o 
   2  16   7      232.97      240.12      5.01 o 
   3  16   7       39.51       35.43      2.30 o 
   4  16   7       38.21       40.80      2.87 o 
   5  16   7       98.64       95.08      4.34 o 
   6  16   7        1.34        1.73      3.30 o 
  -5  17   7      199.75      231.70      4.90 o 
  -4  17   7      218.58      207.87      4.62 o 
  -3  17   7      401.88      406.48      7.02 o 
  -2  17   7       17.43       13.33      2.33 o 
  -1  17   7       41.48       39.94      2.59 o 
   0  17   7       48.30       59.89      3.47 o 
   1  17   7      130.35      125.17      4.22 o 
   2  17   7        3.67        6.68      2.06 o 
   3  17   7      116.20      112.35      4.48 o 
   4  17   7       80.69       85.40      4.97 o 
   5  17   7        0.33        0.76      2.98 o 
  -4  18   7       38.95       46.78      2.63 o 
  -3  18   7       45.59       45.12      2.99 o 
  -2  18   7      112.97      122.10      6.07 o 
  -1  18   7      121.70      126.50      4.39 o 
   0  18   7      249.67      266.19      7.05 o 
   1  18   7       36.51       41.23      2.36 o 
   2  18   7      277.62      303.99      5.43 o 
   3  18   7      166.29      178.39      5.32 o 
   4  18   7       88.33      112.47      5.39 o 
  -3  19   7     1045.58     1094.08     11.91 o 
  -2  19   7      167.98      185.24      5.04 o 
  -1  19   7       94.01       88.97      4.23 o 
   0  19   7      510.40      514.22      6.74 o 
   1  19   7       66.77       77.65      3.87 o 
   2  19   7       49.02       48.39      2.90 o 
 -10   0   8     1082.80     1084.81     34.10 o 
  -9   0   8     4199.03     4212.03     61.48 o 
  -8   0   8      176.08      162.42      4.92 o 
  -7   0   8      832.87      830.45     13.95 o 
  -6   0   8     1982.44     1948.59     24.40 o 
  -5   0   8       26.03       17.44      1.99 o 
  -4   0   8    11395.35    12039.72    108.70 o 
  -3   0   8     1754.31     1799.27     18.28 o 
  -2   0   8     3198.87     3404.05     26.99 o 
  -1   0   8     1333.04     1231.45     11.47 o 
   0   0   8    10786.29    11395.24     80.76 o 
   1   0   8     3391.99     3618.24     25.80 o 
   2   0   8      463.75      440.44      7.12 o 
   3   0   8     3554.37     3554.31     44.98 o 
   4   0   8     1145.11     1033.44     15.78 o 
   5   0   8      289.73      283.00      8.21 o 
   6   0   8     1383.23     1317.53     20.91 o 
   7   0   8      613.01      569.74     13.82 o 
   8   0   8       20.41       19.98      4.36 o 
   9   0   8     1084.62     1099.99     18.34 o 
 -10   1   8      181.08      182.11      5.08 o 
  -9   1   8       11.73       19.37      2.97 o 
  -8   1   8      757.15      761.61      7.97 o 
  -7   1   8     1038.91     1052.16      9.82 o 
  -6   1   8      587.51      572.45      6.33 o 
  -5   1   8     2316.32     2169.54     17.50 o 
  -4   1   8     2491.45     2514.77     17.56 o 
  -3   1   8      263.60      234.46      3.01 o 
  -2   1   8     2676.63     2591.54     15.07 o 
  -1   1   8     2551.42     2418.23     13.62 o 
   0   1   8     2764.10     3012.90     16.10 o 
   1   1   8     2927.70     2875.93     15.82 o 
   2   1   8     2286.34     2223.97     19.94 o 
   3   1   8       15.93       13.32      1.62 o 
   4   1   8     2166.13     2116.37     21.47 o 
   5   1   8      462.51      434.22      6.87 o 
   6   1   8      134.89      122.89      4.05 o 
   7   1   8      789.62      777.32      9.97 o 
   8   1   8      512.67      543.92      8.31 o 
   9   1   8      157.70      149.06      5.24 o 
 -10   2   8      612.68      620.77      9.51 o 
  -9   2   8      683.24      693.21     11.20 o 
  -8   2   8      275.72      271.62      4.53 o 
  -7   2   8     1333.25     1285.10     13.87 o 
  -6   2   8     1800.87     1773.21     15.93 o 
  -5   2   8      121.26      119.33      2.41 o 
  -4   2   8     1792.48     1784.76     13.79 o 
  -3   2   8     3509.24     3419.16     27.43 o 
  -2   2   8      271.85      357.16      3.13 o 
  -1   2   8      818.24      731.37      4.80 o 
   0   2   8      190.95      151.48      1.55 o 
   1   2   8      268.77      264.61      2.22 o 
   2   2   8     1938.17     1909.60     15.44 o 
   3   2   8      184.04      154.48      3.06 o 
   4   2   8     2343.25     2316.15     21.67 o 
   5   2   8      164.42      163.50      3.85 o 
   6   2   8      266.64      303.12      5.70 o 
   7   2   8       53.32       63.50      3.42 o 
   8   2   8       56.80       61.76      3.58 o 
   9   2   8      521.09      557.06      9.35 o 
 -10   3   8      308.98      324.30      6.26 o 
  -9   3   8      229.39      225.94      5.55 o 
  -8   3   8        8.82        8.20      2.45 o 
  -7   3   8      277.69      258.81      3.81 o 
  -6   3   8      291.99      281.92      3.94 o 
  -5   3   8       14.29       11.77      1.77 o 
  -4   3   8      686.51      706.62      7.88 o 
  -3   3   8      436.50      460.10      5.11 o 
  -2   3   8     2046.05     2062.78     13.28 o 
  -1   3   8      433.03      421.09      3.15 o 
   0   3   8       48.14       57.93      1.58 o 
   1   3   8     1465.02     1477.13      8.75 o 
   2   3   8      295.49      249.79      3.26 o 
   3   3   8       50.79       59.75      2.22 o 
   4   3   8      549.90      516.28      6.05 o 
   5   3   8      470.80      433.06      7.12 o 
   6   3   8       23.45       22.70      2.32 o 
   7   3   8      257.81      241.99      6.67 o 
   8   3   8      324.03      317.15      7.17 o 
   9   3   8      195.07      200.76      7.41 o 
 -10   4   8       24.98       30.30      4.42 o 
  -9   4   8       11.19       10.67      2.92 o 
  -8   4   8      378.83      374.45      5.74 o 
  -7   4   8        0.39        0.80      1.84 o 
  -6   4   8       48.40       48.24      2.24 o 
  -5   4   8      430.44      399.62      4.17 o 
  -4   4   8       96.76      116.24      7.29 o 
  -3   4   8       80.36       81.69      2.12 o 
  -2   4   8      447.19      498.17      4.71 o 
  -1   4   8      104.17      100.11      1.99 o 
   0   4   8      230.19      272.36      3.17 o 
   1   4   8      252.10      270.37      2.87 o 
   2   4   8       42.20       48.50      2.22 o 
   3   4   8     1013.58     1005.61      9.76 o 
   4   4   8       20.66       20.86      1.85 o 
   5   4   8      424.63      387.52      5.55 o 
   6   4   8       59.31       59.33      2.56 o 
   7   4   8        9.16       10.24      2.58 o 
   8   4   8      116.63      121.69      4.71 o 
   9   4   8       46.92       38.49      3.86 o 
 -10   5   8        2.28        6.54      3.41 o 
  -9   5   8       77.14       75.54      3.58 o 
  -8   5   8       19.12       20.77      3.04 o 
  -7   5   8      733.66      695.51      7.37 o 
  -6   5   8      457.67      456.02      4.79 o 
  -5   5   8        5.78       16.00      3.24 o 
  -4   5   8       14.16       22.25      3.03 o 
  -3   5   8     1077.49     1111.52     10.27 o 
  -2   5   8      889.19      889.18      7.56 o 
  -1   5   8      306.40      298.19      3.48 o 
   0   5   8      128.11      141.58      2.77 o 
   1   5   8     1087.96     1099.66      9.04 o 
   2   5   8      651.28      650.79      7.35 o 
   3   5   8      148.19      146.88      2.86 o 
   4   5   8      655.99      654.32      7.17 o 
   5   5   8      384.51      366.02      6.27 o 
   6   5   8       72.49       66.41      3.10 o 
   7   5   8       71.35       61.25      3.01 o 
   8   5   8      299.44      318.49      5.53 o 
   9   5   8       81.92       92.02      4.90 o 
  -9   6   8      369.52      394.47      7.68 o 
  -8   6   8       18.58       21.30      2.90 o 
  -7   6   8      553.65      540.97      7.05 o 
  -6   6   8      307.00      329.77      4.52 o 
  -5   6   8      511.07      505.56      5.01 o 
  -4   6   8      618.31      589.13      6.54 o 
  -3   6   8     1198.71     1132.65     10.98 o 
  -2   6   8      825.96      903.54      7.74 o 
  -1   6   8      594.61      582.56      4.82 o 
   0   6   8      398.90      359.84      4.62 o 
   1   6   8      745.04      706.76      7.47 o 
   2   6   8       11.03        8.54      1.81 o 
   3   6   8      793.91      726.38      8.03 o 
   4   6   8      492.72      483.54      5.83 o 
   5   6   8      152.59      156.62      4.03 o 
   6   6   8      326.14      344.41      4.71 o 
   7   6   8      504.32      504.71      5.86 o 
   8   6   8      141.41      160.83      4.31 o 
   9   6   8      542.84      573.95      9.52 o 
  -9   7   8      422.74      443.20     11.03 o 
  -8   7   8     2064.52     2040.54     25.74 o 
  -7   7   8      416.78      395.22      7.21 o 
  -6   7   8       89.62       80.11      3.55 o 
  -5   7   8     3302.81     3354.61     28.08 o 
  -4   7   8     1395.55     1349.73     15.18 o 
  -3   7   8     3773.77     3794.27     28.41 o 
  -2   7   8    17255.86    18650.30    112.81 o 
  -1   7   8     2113.77     2142.66     13.08 o 
   0   7   8      780.38      759.22      6.48 o 
   1   7   8      420.33      421.55      5.66 o 
   2   7   8     3096.77     3002.48     26.01 o 
   3   7   8      528.13      520.45      5.32 o 
   4   7   8     1541.29     1550.33     12.95 o 
   5   7   8      338.50      351.28      5.07 o 
   6   7   8       13.01       13.42      2.05 o 
   7   7   8      762.73      798.37      7.73 o 
   8   7   8      252.93      271.23      6.19 o 
   9   7   8       18.38       15.64      3.27 o 
  -9   8   8      787.22      791.82     16.46 o 
  -8   8   8        0.72        4.59      3.31 o 
  -7   8   8     1823.43     1729.22     23.74 o 
  -6   8   8     1169.45     1161.93     14.93 o 
  -5   8   8       61.09       55.87      2.47 o 
  -4   8   8     2372.10     2342.77     20.44 o 
  -3   8   8      203.15      198.88      3.59 o 
  -2   8   8       12.19       13.93      1.60 o 
  -1   8   8      399.35      335.27      3.76 o 
   0   8   8     6177.04     6353.32     40.45 o 
   1   8   8       65.50       67.00      4.62 o 
   2   8   8       69.49       74.94      2.95 o 
   3   8   8     1569.13     1557.14     13.72 o 
   4   8   8      405.73      389.22      4.87 o 
   5   8   8      128.65      127.04      3.06 o 
   6   8   8     1984.14     1971.41     16.66 o 
   7   8   8      466.42      474.42      7.87 o 
   8   8   8      138.77      148.32      5.41 o 
  -9   9   8       40.15       35.24      3.51 o 
  -8   9   8      977.09     1006.76     13.85 o 
  -7   9   8     1864.60     1789.39     22.55 o 
  -6   9   8      486.16      500.04      8.37 o 
  -5   9   8     2304.23     2265.51     27.78 o 
  -4   9   8      248.56      247.24      4.78 o 
  -3   9   8     1774.52     1754.63     13.29 o 
  -2   9   8     2651.87     2638.30     19.80 o 
  -1   9   8     6066.78     6112.57     41.53 o 
   0   9   8        0.76        4.76      1.72 o 
   1   9   8     4620.92     4585.94     39.28 o 
   2   9   8     1299.91     1185.81     11.73 o 
   3   9   8      464.58      427.37      5.47 o 
   4   9   8      659.30      669.95      7.28 o 
   5   9   8     2538.35     2500.11     22.16 o 
   6   9   8        5.38        7.39      2.18 o 
   7   9   8      247.23      251.94      5.56 o 
   8   9   8      519.52      561.80      8.37 o 
  -8  10   8        3.15        4.78      3.05 o 
  -7  10   8      420.60      392.37     13.12 o 
  -6  10   8      489.24      502.76      9.01 o 
  -5  10   8        1.55        1.07      1.56 o 
  -4  10   8      909.14      907.81      9.71 o 
  -3  10   8     1898.81     1853.52     13.59 o 
  -2  10   8      378.86      355.78      3.84 o 
  -1  10   8       49.15       49.34      1.97 o 
   0  10   8     1348.47     1324.17     11.46 o 
   1  10   8      507.75      504.14      6.87 o 
   2  10   8      607.68      579.28      7.06 o 
   3  10   8      732.27      730.15      8.11 o 
   4  10   8       62.51       63.12      2.86 o 
   5  10   8      283.04      266.33     11.35 o 
   6  10   8      383.00      399.29      5.49 o 
   7  10   8      227.22      227.19      5.82 o 
   8  10   8       43.66       48.92      3.60 o 
  -8  11   8     1015.05     1022.11     14.08 o 
  -7  11   8       34.29       33.62      2.86 o 
  -6  11   8      125.98      121.55      3.49 o 
  -5  11   8      822.04      825.26      8.94 o 
  -4  11   8      940.59      916.83     10.78 o 
  -3  11   8        1.54        0.84      1.51 o 
  -2  11   8      864.99      836.84      7.96 o 
  -1  11   8       82.64       84.99      2.19 o 
   0  11   8       28.52       34.81      2.01 o 
   1  11   8      221.01      212.84      4.30 o 
   2  11   8     2265.75     2127.28     17.51 o 
   3  11   8      306.87      328.73      4.80 o 
   4  11   8      645.65      619.25      7.87 o 
   5  11   8      185.27      187.10      5.00 o 
   6  11   8        1.43        1.96      2.47 o 
   7  11   8       17.67       27.29      3.37 o 
   8  11   8      307.69      320.21      6.92 o 
  -8  12   8       74.10       83.07      4.76 o 
  -7  12   8       15.14       13.69      2.46 o 
  -6  12   8        5.23        8.56      2.20 o 
  -5  12   8      114.85      100.26      3.36 o 
  -4  12   8        2.07        3.53      1.90 o 
  -3  12   8        5.46        4.39      1.58 o 
  -2  12   8      673.48      646.90      6.65 o 
  -1  12   8        3.98        4.43      1.34 o 
   0  12   8      321.23      299.15      3.81 o 
   1  12   8       54.03       68.36      2.01 o 
   2  12   8       94.89       70.19      3.30 o 
   3  12   8      208.65      198.30      5.13 o 
   4  12   8      221.04      224.73      4.92 o 
   5  12   8      309.29      304.98      5.23 o 
   6  12   8      264.36      269.27      6.98 o 
   7  12   8      187.37      200.82      6.00 o 
  -7  13   8       70.82       65.01      4.23 o 
  -6  13   8       46.14       51.81      2.95 o 
  -5  13   8       74.56       93.76      7.27 o 
  -4  13   8        8.94       12.95      2.09 o 
  -3  13   8      168.62      173.05      4.18 o 
  -2  13   8      152.05      148.78      3.64 o 
  -1  13   8      648.91      618.03      7.98 o 
   0  13   8       14.64       15.12      1.61 o 
   1  13   8      354.26      353.94      5.01 o 
   2  13   8      129.97      130.87      3.11 o 
   3  13   8      326.32      335.67      5.98 o 
   4  13   8       12.23       12.88      2.99 o 
   5  13   8      432.79      376.83      6.15 o 
   6  13   8       62.90       80.67      4.51 o 
   7  13   8       55.82       54.50      4.32 o 
  -7  14   8      143.58      151.74      4.55 o 
  -6  14   8      223.90      242.06      5.80 o 
  -5  14   8      176.87      174.53      4.14 o 
  -4  14   8      867.24      870.63     11.88 o 
  -3  14   8      480.12      486.06      6.68 o 
  -2  14   8      323.38      295.64      4.83 o 
  -1  14   8      322.18      333.94      4.73 o 
   0  14   8     1876.96     1848.03     18.07 o 
   1  14   8      980.97      983.55     10.07 o 
   2  14   8       40.38       43.64      2.32 o 
   3  14   8      731.12      720.65      9.98 o 
   4  14   8       38.76       43.20      2.86 o 
   5  14   8      168.36      167.72      4.60 o 
   6  14   8      754.51      779.52     11.99 o 
  -6  15   8      103.54      132.69      4.64 o 
  -5  15   8      357.71      333.06      5.86 o 
  -4  15   8      241.80      226.09      5.61 o 
  -3  15   8        5.56        7.66      2.27 o 
  -2  15   8      923.76      959.86      9.86 o 
  -1  15   8      874.50      859.97     11.00 o 
   0  15   8      374.80      399.66      5.76 o 
   1  15   8      372.57      404.68      6.18 o 
   2  15   8      415.88      414.18      5.50 o 
   3  15   8       16.30       20.61      2.31 o 
   4  15   8      476.37      512.53      7.95 o 
   5  15   8      272.61      285.80      6.46 o 
   6  15   8       65.44       68.22      4.14 o 
  -5  16   8       32.93       34.06      2.79 o 
  -4  16   8     1279.23     1298.20     16.66 o 
  -3  16   8      974.04      993.83     13.47 o 
  -2  16   8       29.26       35.01      2.66 o 
  -1  16   8      475.81      468.32      6.85 o 
   0  16   8      765.61      746.33      8.25 o 
   1  16   8      123.92      119.52      3.81 o 
   2  16   8      469.12      496.51      7.51 o 
   3  16   8      496.03      504.97      8.82 o 
   4  16   8      265.61      274.90      5.38 o 
   5  16   8      182.56      171.28      7.40 o 
  -4  17   8      782.70      777.91     11.93 o 
  -3  17   8       31.09       37.97      3.06 o 
  -2  17   8      809.83      825.94     10.75 o 
  -1  17   8     1117.59     1096.61     13.48 o 
   0  17   8        0.57        1.97      2.29 o 
   1  17   8      829.20      877.55     10.66 o 
   2  17   8      824.65      851.58     10.53 o 
   3  17   8        6.20        7.09      2.55 o 
   4  17   8     1095.19     1210.45     15.99 o 
  -3  18   8      185.67      192.83      5.83 o 
  -2  18   8      365.06      368.48      6.28 o 
  -1  18   8       57.27       60.33      4.04 o 
   0  18   8      265.01      229.85      5.19 o 
   1  18   8      364.07      350.63      6.09 o 
   2  18   8      219.41      224.07      4.77 o 
   3  18   8      364.13      376.54      6.82 o 
  -1  19   8      611.35      612.35     15.82 o 
   0  19   8       20.07       13.19      2.68 o 
  -9   1   9      165.29      167.20      7.91 o 
  -8   1   9      292.55      287.69      5.72 o 
  -7   1   9      567.15      532.11      7.07 o 
  -6   1   9      117.35      107.36      3.28 o 
  -5   1   9      880.71      821.45      7.63 o 
  -4   1   9     1249.43     1210.48     10.45 o 
  -3   1   9        4.38        6.10      1.20 o 
  -2   1   9       35.81       40.39      2.30 o 
  -1   1   9     3128.75     3237.71     18.42 o 
   0   1   9       17.86       40.18      3.40 o 
   1   1   9      387.30      351.34      4.19 o 
   2   1   9     1319.46     1346.55     12.99 o 
   3   1   9       27.61       32.87      2.90 o 
   4   1   9     1939.64     1911.37     19.58 o 
   5   1   9       67.60       60.37      3.53 o 
   6   1   9      511.20      515.18      7.42 o 
   7   1   9       68.09       60.95      3.42 o 
   8   1   9        8.97        9.27      2.81 o 
   9   1   9       10.90       12.85      4.27 o 
  -9   2   9       23.00       20.60      4.20 o 
  -8   2   9      199.79      204.55      3.99 o 
  -7   2   9       74.18       80.27      3.14 o 
  -6   2   9      319.39      329.89      8.33 o 
  -5   2   9     1796.89     1800.27     15.25 o 
  -4   2   9       15.20       20.89      1.38 o 
  -3   2   9      651.47      619.44      5.86 o 
  -2   2   9     2465.20     2502.70     15.89 o 
  -1   2   9       68.84       89.15      1.69 o 
   0   2   9       14.39       18.89      1.09 o 
   1   2   9     1702.35     1616.08     11.43 o 
   2   2   9     1025.11     1046.04     10.44 o 
   3   2   9      742.41      700.73      8.45 o 
   4   2   9     1310.58     1294.16     13.36 o 
   5   2   9      354.23      334.13      5.66 o 
   6   2   9       94.54       92.91      4.23 o 
   7   2   9      683.82      663.83      9.55 o 
   8   2   9       22.58       25.81      4.28 o 
   9   2   9        2.37        1.99      3.57 o 
  -9   3   9      424.05      389.12      6.81 o 
  -8   3   9     1681.54     1673.66     17.73 o 
  -7   3   9     1399.78     1454.31     12.97 o 
  -6   3   9       54.17       58.44      2.75 o 
  -5   3   9      190.99      191.39      3.40 o 
  -4   3   9     2227.74     2205.26     18.64 o 
  -3   3   9      688.94      648.70      6.42 o 
  -2   3   9     1323.99     1263.10     10.47 o 
  -1   3   9     1358.25     1364.88      9.15 o 
   0   3   9     1305.79     1342.38      8.95 o 
   1   3   9        6.16       10.62      1.32 o 
   2   3   9     1294.75     1227.97     12.31 o 
   3   3   9     1370.55     1333.04     14.01 o 
   4   3   9     1236.44     1183.21     12.85 o 
   5   3   9     2501.40     2492.16     26.17 o 
   6   3   9       19.08       19.01      2.52 o 
   7   3   9        1.96        3.79      2.46 o 
   8   3   9      280.35      300.49      6.46 o 
   9   3   9      190.98      181.04      6.64 o 
  -9   4   9      816.83      854.63     13.89 o 
  -8   4   9      935.51      919.16     10.98 o 
  -7   4   9       48.18       48.18      2.35 o 
  -6   4   9     3841.23     3733.29     29.18 o 
  -5   4   9      972.64      946.21      8.19 o 
  -4   4   9      120.82      136.11      3.27 o 
  -3   4   9     2653.96     2677.12     23.54 o 
  -2   4   9     3502.44     3380.36     22.00 o 
  -1   4   9        0.18        2.32      0.97 o 
   0   4   9     4600.55     4681.73     25.99 o 
   1   4   9     3132.77     3013.01     19.74 o 
   2   4   9     1322.23     1375.62     13.14 o 
   3   4   9       20.28       21.15      1.72 o 
   4   4   9     1157.15     1133.54     11.25 o 
   5   4   9        9.15       13.45      2.19 o 
   6   4   9     1871.96     1807.36     18.18 o 
   7   4   9      847.16      855.48     10.04 o 
   8   4   9      475.42      518.86      8.71 o 
   9   4   9        9.77        3.63      3.87 o 
  -9   5   9        7.60        8.18      2.67 o 
  -8   5   9     1072.31     1033.84     13.10 o 
  -7   5   9      771.95      788.21      7.98 o 
  -6   5   9      284.33      285.37      4.19 o 
  -5   5   9     1832.70     1786.35     14.75 o 
  -4   5   9     2573.14     2503.92     22.34 o 
  -3   5   9      245.36      261.16      4.75 o 
  -2   5   9      164.06      159.89      2.76 o 
  -1   5   9     3702.65     3619.70     27.22 o 
   0   5   9     2373.06     2378.61     14.89 o 
   1   5   9     1600.76     1575.66     11.53 o 
   2   5   9     3605.17     3496.06     33.81 o 
   3   5   9      321.16      341.05      7.18 o 
   4   5   9      139.33      129.10      3.82 o 
   5   5   9      539.75      541.11      7.18 o 
   6   5   9      531.72      539.50      7.71 o 
   7   5   9        0.45        4.39      2.52 o 
   8   5   9     1278.05     1379.51     17.52 o 
  -9   6   9      687.60      683.82     14.57 o 
  -8   6   9     1057.10     1045.01     14.21 o 
  -7   6   9        7.99        9.54      2.57 o 
  -6   6   9      335.38      349.45      5.83 o 
  -5   6   9     2021.36     1987.45     17.07 o 
  -4   6   9        0.11        0.61      1.52 o 
  -3   6   9      621.53      610.54      9.03 o 
  -2   6   9     1295.98     1257.50     12.18 o 
  -1   6   9      879.54      885.44     10.34 o 
   0   6   9      253.26      246.47      4.08 o 
   1   6   9      923.94      885.07      9.87 o 
   2   6   9     1072.22     1045.57     11.17 o 
   3   6   9     2094.31     1992.01     18.60 o 
   4   6   9      295.00      279.38      4.48 o 
   5   6   9     1243.64     1220.17     12.10 o 
   6   6   9      413.81      420.73      6.28 o 
   7   6   9     1435.68     1405.02     14.27 o 
   8   6   9      135.95      141.16      5.85 o 
  -9   7   9      310.14      324.83      7.86 o 
  -8   7   9      582.43      572.97      9.52 o 
  -7   7   9      357.02      356.56      6.86 o 
  -6   7   9       51.00       54.79      3.04 o 
  -5   7   9       96.04       91.22      4.32 o 
  -4   7   9      388.42      377.97      6.75 o 
  -3   7   9      355.47      364.30      5.47 o 
  -2   7   9      713.96      712.35      6.93 o 
  -1   7   9      920.89      906.07     10.05 o 
   0   7   9        5.97        5.19      1.89 o 
   1   7   9       81.41       77.35      3.85 o 
   2   7   9      487.00      519.81      6.74 o 
   3   7   9      866.83      847.55      9.19 o 
   4   7   9      127.57      132.27      3.40 o 
   5   7   9      142.69      135.67      4.18 o 
   6   7   9      195.72      199.49      4.65 o 
   7   7   9       79.95       71.63      2.70 o 
   8   7   9      189.49      207.12      5.92 o 
  -8   8   9      169.86      165.32      6.45 o 
  -7   8   9       33.42       26.20      3.02 o 
  -6   8   9      245.70      219.46     10.31 o 
  -5   8   9      127.05      112.72      4.93 o 
  -4   8   9       41.63       40.36      2.86 o 
  -3   8   9        0.57        3.48      1.73 o 
  -2   8   9       13.11       11.57      1.38 o 
  -1   8   9      409.69      427.09      5.38 o 
   0   8   9      702.53      672.06      7.94 o 
   1   8   9        8.73       14.47      2.12 o 
   2   8   9      195.44      205.20      3.85 o 
   3   8   9      324.29      336.94      4.35 o 
   4   8   9      122.06      118.44      3.25 o 
   5   8   9      225.53      213.69      4.16 o 
   6   8   9      225.38      213.09      4.59 o 
   7   8   9      184.88      176.88      4.67 o 
   8   8   9        0.61        2.57      3.11 o 
  -8   9   9      110.87      120.20      5.34 o 
  -7   9   9      205.96      176.25      5.06 o 
  -6   9   9      185.44      182.78      4.69 o 
  -5   9   9      137.89      128.62      5.71 o 
  -4   9   9       76.21       83.69      4.25 o 
  -3   9   9     1092.56     1128.35     10.47 o 
  -2   9   9     1479.06     1466.57     12.71 o 
  -1   9   9      805.03      762.33      7.50 o 
   0   9   9       26.70       18.10      2.57 o 
   1   9   9        6.36        9.31      2.01 o 
   2   9   9      239.82      228.31      5.22 o 
   3   9   9      338.15      317.37      4.30 o 
   4   9   9       68.45       69.40      3.43 o 
   5   9   9       11.98        9.11      2.35 o 
   6   9   9       52.76       53.57      2.83 o 
   7   9   9       18.00       16.77      2.72 o 
   8   9   9       27.69       35.62      3.43 o 
  -8  10   9      268.02      261.23      7.50 o 
  -7  10   9      341.88      343.76      6.72 o 
  -6  10   9     1685.34     1671.89     20.95 o 
  -5  10   9       29.47       31.23      3.03 o 
  -4  10   9       13.52       15.93      2.45 o 
  -3  10   9     2400.23     2445.74     22.47 o 
  -2  10   9     1603.60     1600.99     12.50 o 
  -1  10   9      566.26      544.57      6.11 o 
   0  10   9     1638.15     1615.05     14.74 o 
   1  10   9        9.80        6.98      2.95 o 
   2  10   9      213.24      152.95      4.39 o 
   3  10   9      684.44      681.42      7.36 o 
   4  10   9      429.59      444.36      6.33 o 
   5  10   9       41.80       41.42      2.48 o 
   6  10   9      535.36      547.96      7.06 o 
   7  10   9       31.18       41.54      3.15 o 
  -7  11   9      410.29      410.93      7.46 o 
  -6  11   9      199.21      205.55      5.37 o 
  -5  11   9      545.63      556.61      9.57 o 
  -4  11   9     1274.26     1278.83     16.12 o 
  -3  11   9      250.83      259.24      5.24 o 
  -2  11   9      352.54      351.29      4.68 o 
  -1  11   9      111.74      122.70      2.87 o 
   0  11   9      549.45      541.12      7.93 o 
   1  11   9        9.06        5.43      2.19 o 
   2  11   9      996.41     1012.00     10.92 o 
   3  11   9      673.33      667.51     11.66 o 
   4  11   9      424.43      435.57      6.34 o 
   5  11   9     1013.34     1005.86     16.40 o 
   6  11   9        8.88       11.04      2.47 o 
   7  11   9        2.13        3.29      3.24 o 
  -7  12   9        3.31        0.23      3.40 o 
  -6  12   9     1359.96     1386.84     17.90 o 
  -5  12   9      770.44      761.82     12.10 o 
  -4  12   9        1.40        1.90      2.78 o 
  -3  12   9     1764.19     1783.46     21.80 o 
  -2  12   9      309.16      320.34      5.27 o 
  -1  12   9      410.57      409.53      5.58 o 
   0  12   9      325.81      345.80      7.29 o 
   1  12   9     2743.97     2766.10     28.24 o 
   2  12   9       38.17       45.28      2.34 o 
   3  12   9      267.92      289.06      5.09 o 
   4  12   9     1145.36     1150.37     13.25 o 
   5  12   9     1394.96     1392.55     16.94 o 
   6  12   9      102.35      103.20      4.55 o 
  -7  13   9     1163.73     1258.45     16.79 o 
  -6  13   9      330.30      326.37      6.56 o 
  -5  13   9     1467.99     1492.07     22.66 o 
  -4  13   9     2563.98     2588.49     32.19 o 
  -3  13   9      227.12      234.85      5.35 o 
  -2  13   9       50.34       59.48      2.72 o 
  -1  13   9     2659.72     2634.65     24.99 o 
   0  13   9       56.28       64.44      3.74 o 
   1  13   9      757.08      750.71      9.31 o 
   2  13   9     1182.93     1229.39     13.77 o 
   3  13   9      152.24      150.03      4.94 o 
   4  13   9      316.17      323.75      6.13 o 
   5  13   9      602.53      627.41      8.07 o 
   6  13   9      379.87      362.95      7.58 o 
  -6  14   9      570.98      589.18      9.18 o 
  -5  14   9      357.16      349.61      8.56 o 
  -4  14   9       29.85       28.88      3.17 o 
  -3  14   9      522.25      552.66      8.10 o 
  -2  14   9     1502.10     1502.36     15.01 o 
  -1  14   9        0.29        0.12      2.42 o 
   0  14   9      657.70      674.39     10.35 o 
   1  14   9      394.72      390.62      6.16 o 
   2  14   9       70.02       74.20      3.48 o 
   3  14   9      279.23      286.52      6.03 o 
   4  14   9     2805.35     2740.85     28.33 o 
   5  14   9      470.26      464.53      7.16 o 
  -5  15   9       12.86        8.69      4.12 o 
  -4  15   9      709.61      725.54     12.84 o 
  -3  15   9       65.63       58.64      3.23 o 
  -2  15   9      183.13      166.84      4.69 o 
  -1  15   9       20.99       22.87      2.48 o 
   0  15   9        4.29        8.54      2.43 o 
   1  15   9       90.22       83.07      3.83 o 
   2  15   9      400.05      385.08      6.16 o 
   3  15   9      301.35      273.38      8.48 o 
   4  15   9       49.76       62.09      3.31 o 
   5  15   9      212.79      172.21      5.34 o 
  -4  16   9       10.80        9.90      4.46 o 
  -3  16   9        1.64        1.21      3.62 o 
  -2  16   9       61.12       65.54      7.08 o 
  -1  16   9        6.03        3.44      2.69 o 
   0  16   9      205.84      211.95      5.27 o 
   1  16   9      480.65      455.89      8.14 o 
   2  16   9      142.46      134.28      5.61 o 
   3  16   9        2.36        5.03      2.75 o 
   4  16   9       89.56       94.59      4.39 o 
  -3  17   9       20.52       17.76      3.40 o 
  -2  17   9       12.86       14.48      2.67 o 
  -1  17   9       31.25       44.18      3.86 o 
   0  17   9      121.30      143.22      9.96 o 
   1  17   9       33.27       25.90      4.08 o 
   2  17   9        0.57        5.30      3.13 o 
   3  17   9       30.27       32.52      2.74 o 
  -1  18   9      114.37      110.77      5.15 o 
   0  18   9      151.85      172.23      7.10 o 
   1  18   9      153.44      167.80      7.27 o 
  -9   0  10      452.80      488.87     15.03 o 
  -8   0  10     1785.19     1839.78     39.03 o 
  -7   0  10       10.19        8.65      5.32 o 
  -6   0  10       27.99       23.52      2.80 o 
  -5   0  10     1334.42     1354.88     16.75 o 
  -4   0  10       22.94       32.74      2.51 o 
  -3   0  10       14.83       19.01      2.18 o 
  -2   0  10     2328.13     2290.26     26.96 o 
  -1   0  10     1424.52     1320.89     16.00 o 
   0   0  10     1748.85     1789.92     18.70 o 
   1   0  10      791.90      738.82     11.07 o 
   2   0  10      928.20      892.68     13.11 o 
   3   0  10      112.29      118.36      7.77 o 
   4   0  10       62.16       65.25      4.37 o 
   5   0  10     1204.60     1163.89     17.69 o 
   6   0  10      213.15      218.07      7.37 o 
   7   0  10     1880.26     1885.00     34.21 o 
   8   0  10       22.89       12.45      5.35 o 
  -9   1  10     1019.01     1036.71     12.95 o 
  -8   1  10       47.99       47.36      2.93 o 
  -7   1  10      864.81      862.30     11.59 o 
  -6   1  10     1876.16     1873.80     16.26 o 
  -5   1  10       75.44       79.39      2.56 o 
  -4   1  10     2006.15     1981.45     16.99 o 
  -3   1  10     1425.36     1328.42     11.25 o 
  -2   1  10      278.53      277.30      3.05 o 
  -1   1  10       54.35       43.16      2.61 o 
   0   1  10     1056.35      985.84      8.96 o 
   1   1  10      393.39      385.87      5.46 o 
   2   1  10     1102.53     1087.47     10.80 o 
   3   1  10     1903.94     1851.88     18.03 o 
   4   1  10     3118.20     3085.30     29.13 o 
   5   1  10       51.90       49.46      3.24 o 
   6   1  10     1766.88     1755.71     17.87 o 
   7   1  10      107.12      108.80      4.85 o 
   8   1  10       15.02       13.82      3.61 o 
  -9   2  10       13.56       18.52      3.07 o 
  -8   2  10      611.33      640.25     10.87 o 
  -7   2  10      560.67      558.13      7.03 o 
  -6   2  10      281.60      290.46      5.59 o 
  -5   2  10      594.08      544.72      6.40 o 
  -4   2  10     1824.18     1727.60     13.91 o 
  -3   2  10      921.74      857.69      7.96 o 
  -2   2  10     2717.06     2611.23     18.09 o 
  -1   2  10      208.08      230.74      3.02 o 
   0   2  10       17.19       25.05      1.36 o 
   1   2  10     2151.84     2107.41     17.96 o 
   2   2  10     1826.96     1809.65     16.80 o 
   3   2  10     1114.93     1090.62     12.06 o 
   4   2  10     6541.91     6489.03     61.42 o 
   5   2  10       10.20        9.95      3.23 o 
   6   2  10        3.19        5.17      2.64 o 
   7   2  10       79.29       86.89      4.58 o 
   8   2  10      407.61      383.35      7.72 o 
  -9   3  10      398.27      397.62      7.53 o 
  -8   3  10      164.80      148.22      4.21 o 
  -7   3  10      423.04      402.29      5.86 o 
  -6   3  10      235.49      237.34      4.24 o 
  -5   3  10      921.01      907.20      8.98 o 
  -4   3  10      184.63      198.42      3.65 o 
  -3   3  10      959.85      965.47      9.75 o 
  -2   3  10        8.52       10.58      1.51 o 
  -1   3  10       57.16       52.43      1.79 o 
   0   3  10      817.68      839.86      7.08 o 
   1   3  10       97.70       96.17      2.71 o 
   2   3  10       25.44       25.96      1.79 o 
   3   3  10       11.60        9.83      1.84 o 
   4   3  10      490.01      455.42      6.46 o 
   5   3  10      285.07      265.96      5.51 o 
   6   3  10       58.50       49.38      3.61 o 
   7   3  10      295.33      292.91      6.60 o 
   8   3  10       29.69       39.70      6.40 o 
  -9   4  10      433.90      403.96      7.23 o 
  -8   4  10       16.21       20.49      2.93 o 
  -7   4  10        2.86       -0.99      1.84 o 
  -6   4  10       48.71       42.72      2.20 o 
  -5   4  10        4.23        9.02      1.85 o 
  -4   4  10       72.69       72.13      3.52 o 
  -3   4  10      543.02      513.17      6.92 o 
  -2   4  10      769.89      811.64      9.17 o 
  -1   4  10      346.23      325.11      3.78 o 
   0   4  10      498.14      490.73      5.63 o 
   1   4  10      237.56      241.06      4.68 o 
   2   4  10       21.29       22.29      2.28 o 
   3   4  10       10.17       10.63      1.86 o 
   4   4  10        2.52        0.45      1.91 o 
   5   4  10      329.49      307.80      5.92 o 
   6   4  10       64.08       58.70      4.00 o 
   7   4  10        4.81        2.30      2.83 o 
   8   4  10       28.08       24.72      3.64 o 
  -8   5  10      206.58      203.16      5.42 o 
  -7   5  10      885.08      871.93      9.15 o 
  -6   5  10        6.43       11.42      2.11 o 
  -5   5  10       21.12       19.66      1.66 o 
  -4   5  10        4.32        2.56      2.38 o 
  -3   5  10        4.92        6.46      2.47 o 
  -2   5  10      262.64      250.64      4.01 o 
  -1   5  10       11.37       15.13      1.28 o 
   0   5  10      264.52      272.47      4.21 o 
   1   5  10      124.97      120.39      3.42 o 
   2   5  10      169.71      167.28      4.20 o 
   3   5  10      181.86      185.31      3.77 o 
   4   5  10      394.19      370.27      5.46 o 
   5   5  10      295.96      290.82      5.23 o 
   6   5  10      202.36      198.60      5.38 o 
   7   5  10      470.08      441.78      8.23 o 
   8   5  10       19.40       23.78      4.60 o 
  -8   6  10      802.24      825.11     15.57 o 
  -7   6  10      751.16      758.08      9.38 o 
  -6   6  10      514.98      528.57      8.78 o 
  -5   6  10      554.19      549.24     17.94 o 
  -4   6  10      103.59      113.72      3.66 o 
  -3   6  10      458.66      435.40     11.40 o 
  -2   6  10      929.38      889.91     11.57 o 
  -1   6  10      536.10      547.44      7.16 o 
   0   6  10       68.97       72.69      2.42 o 
   1   6  10     1038.74     1024.07     13.17 o 
   2   6  10      810.72      821.63      9.98 o 
   3   6  10      179.95      176.83      3.42 o 
   4   6  10      693.40      724.72      9.11 o 
   5   6  10      621.40      600.83      7.11 o 
   6   6  10       22.20       19.22      2.65 o 
   7   6  10        3.94        4.92      3.08 o 
   8   6  10       82.47       97.08     10.21 o 
  -8   7  10       62.09       51.43      3.38 o 
  -7   7  10      886.49      905.63     12.50 o 
  -6   7  10      735.55      740.80      9.92 o 
  -5   7  10       21.27       20.64      2.58 o 
  -4   7  10     1911.64     1891.76     21.50 o 
  -3   7  10       58.33       54.10      4.33 o 
  -2   7  10      197.91      200.66      4.28 o 
  -1   7  10     1148.39     1119.57     11.95 o 
   0   7  10     2163.81     2185.59     18.86 o 
   1   7  10      342.74      332.17      5.94 o 
   2   7  10      267.74      252.12      5.61 o 
   3   7  10     1045.18     1035.20     10.65 o 
   4   7  10       38.88       46.58      2.21 o 
   5   7  10      131.39      126.01      4.30 o 
   6   7  10     1041.75     1064.05     12.16 o 
   7   7  10        5.98        6.68      2.88 o 
  -8   8  10     1142.97     1254.74     18.55 o 
  -7   8  10      286.63      282.52      8.46 o 
  -6   8  10      130.34      134.62      4.53 o 
  -5   8  10     1890.62     1847.10     25.94 o 
  -4   8  10     1594.44     1634.32     22.28 o 
  -3   8  10       76.28       71.92      3.64 o 
  -2   8  10     2226.40     2226.92     20.82 o 
  -1   8  10      671.74      694.33      9.54 o 
   0   8  10      150.26      152.75      4.60 o 
   1   8  10     1571.59     1558.78     18.89 o 
   2   8  10     4391.82     4311.69     43.08 o 
   3   8  10      245.75      245.48      5.35 o 
   4   8  10      507.01      509.18      7.21 o 
   5   8  10     1026.27     1023.48     10.97 o 
   6   8  10       61.26       57.94      3.37 o 
   7   8  10      140.93      166.56      5.64 o 
  -8   9  10        5.79        9.76      5.23 o 
  -7   9  10      600.06      603.77      9.41 o 
  -6   9  10      971.59     1022.43     13.60 o 
  -5   9  10       26.57       25.83      3.06 o 
  -4   9  10      953.42      937.62     12.16 o 
  -3   9  10      513.94      512.98      7.13 o 
  -2   9  10       27.45       26.31      1.92 o 
  -1   9  10      125.44      125.92      3.81 o 
   0   9  10     1430.33     1443.31     15.76 o 
   1   9  10       49.36       68.41      3.91 o 
   2   9  10      117.79      100.88      4.71 o 
   3   9  10      270.15      285.48      4.26 o 
   4   9  10      776.76      742.31      8.22 o 
   5   9  10      131.42      139.84      4.22 o 
   6   9  10      838.42      893.87     11.04 o 
   7   9  10      676.22      678.79      8.99 o 
  -7  10  10     1184.19     1190.14     15.92 o 
  -6  10  10      129.01      124.16      4.40 o 
  -5  10  10      692.72      708.23     14.37 o 
  -4  10  10      992.66      948.25     14.81 o 
  -3  10  10      931.54      913.34     11.09 o 
  -2  10  10     4706.78     4715.19     36.84 o 
  -1  10  10     1055.10     1058.04     11.35 o 
   0  10  10        7.27        3.19      2.54 o 
   1  10  10     1376.13     1344.18     17.49 o 
   2  10  10      455.61      447.29      6.37 o 
   3  10  10       71.89       70.42      2.71 o 
   4  10  10      623.32      664.54      8.42 o 
   5  10  10       96.16       92.39      3.34 o 
   6  10  10      210.37      227.76      6.10 o 
   7  10  10      117.46      127.28      4.77 o 
  -7  11  10       83.25      103.46      5.46 o 
  -6  11  10       87.09       90.15      4.73 o 
  -5  11  10      360.44      364.93      8.33 o 
  -4  11  10       82.45       74.27      4.62 o 
  -3  11  10      498.11      507.66      9.01 o 
  -2  11  10      520.94      516.87      6.69 o 
  -1  11  10      127.91      129.95      3.94 o 
   0  11  10      776.83      770.00      9.23 o 
   1  11  10      120.34      117.59      5.25 o 
   2  11  10      211.47      196.83      6.46 o 
   3  11  10      432.99      429.17      6.11 o 
   4  11  10       60.22       56.92      3.12 o 
   5  11  10       35.32       32.05      2.73 o 
   6  11  10      471.80      498.18      6.93 o 
  -6  12  10       42.79       37.74      3.00 o 
  -5  12  10      107.62      103.24      5.81 o 
  -4  12  10       23.97       18.10      3.10 o 
  -3  12  10      291.92      279.32      6.42 o 
  -2  12  10      332.17      310.73      6.42 o 
  -1  12  10       15.16       16.37      1.74 o 
   0  12  10       22.52       14.38      2.88 o 
   1  12  10       99.21       87.61      4.92 o 
   2  12  10        3.14        1.24      3.15 o 
   3  12  10      329.27      307.71      5.27 o 
   4  12  10      115.67      117.47      4.86 o 
   5  12  10       11.45       17.52      3.36 o 
   6  12  10        0.81        4.82      2.73 o 
  -6  13  10       50.10       62.62      3.79 o 
  -5  13  10        2.34        8.58      5.10 o 
  -4  13  10       39.62       43.19      3.52 o 
  -3  13  10      246.25      243.78      7.58 o 
  -2  13  10       79.03       75.69      3.35 o 
  -1  13  10       32.72       36.24      2.44 o 
   0  13  10       61.94       65.94      3.50 o 
   1  13  10       90.82       88.97      4.50 o 
   2  13  10      172.05      182.75      4.24 o 
   3  13  10        9.36       13.79      2.43 o 
   4  13  10      699.24      720.73     12.05 o 
   5  13  10       26.29       33.00      3.00 o 
  -5  14  10       58.37       63.90     19.44 o 
  -4  14  10       21.04       13.35      3.82 o 
  -3  14  10        1.98        4.46      3.18 o 
  -2  14  10      249.88      260.44      4.84 o 
  -1  14  10      226.12      250.90      4.86 o 
   0  14  10      873.59      881.56     11.37 o 
   1  14  10       34.88       25.91      2.12 o 
   2  14  10      160.06      180.17      4.39 o 
   3  14  10      149.54      137.16      4.63 o 
   4  14  10        9.62        4.27      3.59 o 
  -4  15  10      378.26      416.91      9.79 o 
  -3  15  10      351.23      364.45      9.17 o 
  -2  15  10       31.54       31.28      3.59 o 
  -1  15  10      102.69       97.27      4.05 o 
   0  15  10      150.18      133.56      4.56 o 
   1  15  10      255.94      271.19      6.01 o 
   2  15  10      134.93      147.23      4.72 o 
   3  15  10     1034.66     1084.76     14.65 o 
   4  15  10      517.19      526.30      9.38 o 
  -3  16  10      196.71      218.77      6.89 o 
  -2  16  10     1534.73     1576.35     21.37 o 
  -1  16  10      304.94      355.10      7.81 o 
   0  16  10       49.89       46.49      3.00 o 
   1  16  10     1433.75     1459.01     19.94 o 
   2  16  10      668.87      688.74     11.44 o 
  -1  17  10      350.38      372.70      8.68 o 
   0  17  10     2072.79     2027.67     35.69 o 
  -8   1  11        3.69        9.66      2.60 o 
  -7   1  11       12.99        6.84      2.17 o 
  -6   1  11      201.06      206.10      4.85 o 
  -5   1  11        9.08       11.58      1.84 o 
  -4   1  11        4.11        6.27      1.48 o 
  -3   1  11       66.04       64.41      2.37 o 
  -2   1  11     1408.99     1266.56     14.25 o 
  -1   1  11      766.35      762.78      8.52 o 
   0   1  11     1410.30     1364.07     13.83 o 
   1   1  11        5.85        4.15      1.69 o 
   2   1  11      146.23      142.95      3.45 o 
   3   1  11        2.11        3.62      2.04 o 
   4   1  11       40.59       37.19      2.54 o 
   5   1  11        0.82        0.93      2.72 o 
   6   1  11     1255.62     1200.95     13.33 o 
   7   1  11       27.94       21.52      3.32 o 
  -8   2  11      254.57      261.75      5.40 o 
  -7   2  11      224.02      225.39      4.64 o 
  -6   2  11       96.83       97.98      3.61 o 
  -5   2  11     2110.50     2063.72     17.16 o 
  -4   2  11      494.36      509.90      6.18 o 
  -3   2  11       92.69       97.55      2.77 o 
  -2   2  11      381.19      365.96      4.52 o 
  -1   2  11     1664.45     1676.35     18.58 o 
   0   2  11      508.39      531.39      6.42 o 
   1   2  11       76.41       80.31      3.05 o 
   2   2  11      334.07      332.79      5.32 o 
   3   2  11      191.19      194.58      4.47 o 
   4   2  11       62.45       62.16      3.68 o 
   5   2  11       65.48       72.17      3.77 o 
   6   2  11       77.86       83.78      4.42 o 
   7   2  11        0.63        4.50      3.23 o 
  -8   3  11     1139.24     1162.21     11.51 o 
  -7   3  11       55.11       65.34      2.95 o 
  -6   3  11     1033.63     1025.92     10.26 o 
  -5   3  11     1053.76     1054.71     10.39 o 
  -4   3  11       74.54       91.59      2.98 o 
  -3   3  11     2886.62     2908.07     25.62 o 
  -2   3  11      677.12      727.45      7.98 o 
  -1   3  11        8.39        5.93      1.76 o 
   0   3  11      666.36      658.43      7.44 o 
   1   3  11     1625.48     1591.02     15.35 o 
   2   3  11       15.89       15.46      1.80 o 
   3   3  11      192.66      192.20      4.22 o 
   4   3  11       18.04       19.45      2.27 o 
   5   3  11      331.33      327.10      6.31 o 
   6   3  11       17.81       12.37      3.11 o 
   7   3  11      725.46      737.84     14.53 o 
  -8   4  11      681.87      688.64      9.66 o 
  -7   4  11      816.55      834.79      9.14 o 
  -6   4  11       14.12       14.55      2.43 o 
  -5   4  11      649.77      649.35      7.90 o 
  -4   4  11     2842.03     2785.53     33.28 o 
  -3   4  11      115.36       99.81      3.94 o 
  -2   4  11      556.20      532.27      6.11 o 
  -1   4  11     1421.63     1391.10     13.56 o 
   0   4  11     1499.25     1442.49     15.51 o 
   1   4  11      853.99      808.30      8.80 o 
   2   4  11      894.31      903.19     10.35 o 
   3   4  11     1358.47     1334.16     15.52 o 
   4   4  11       94.73       97.64      3.94 o 
   5   4  11      839.50      860.84     11.52 o 
   6   4  11      558.74      587.39      8.58 o 
   7   4  11       58.07       63.15      3.81 o 
  -8   5  11      587.16      602.94     10.20 o 
  -7   5  11        1.52        0.50      2.36 o 
  -6   5  11      768.89      790.07     10.11 o 
  -5   5  11     1160.35     1173.18     19.87 o 
  -4   5  11       24.89       17.82      2.68 o 
  -3   5  11     2721.78     2624.03     27.84 o 
  -2   5  11     3201.50     3146.29     31.92 o 
  -1   5  11       27.89       18.93      1.80 o 
   0   5  11     1349.81     1308.24     17.09 o 
   1   5  11     1449.92     1395.56     24.08 o 
   2   5  11      315.23      338.94      5.55 o 
   3   5  11      623.12      636.24      8.69 o 
   4   5  11     1620.23     1623.92     17.78 o 
   5   5  11        1.68        0.14      3.47 o 
   6   5  11     1058.44     1005.73     11.83 o 
   7   5  11      213.66      216.76      6.97 o 
  -8   6  11     1229.87     1234.76     16.53 o 
  -7   6  11      925.62      960.19     10.61 o 
  -6   6  11      480.42      472.82     11.03 o 
  -5   6  11      536.92      495.34      7.88 o 
  -4   6  11      410.67      412.17      6.72 o 
  -3   6  11      753.26      734.44     10.87 o 
  -2   6  11      445.17      436.95      6.79 o 
  -1   6  11      483.26      481.74      6.13 o 
   0   6  11        6.21        6.10      3.22 o 
   1   6  11      160.67      159.33      4.17 o 
   2   6  11      617.08      640.56      8.73 o 
   3   6  11        8.29       12.02      1.88 o 
   4   6  11       18.84       23.34      2.36 o 
   5   6  11       17.12       19.66      2.45 o 
   6   6  11       20.72       22.12      3.55 o 
   7   6  11       18.76       18.47      4.88 o 
  -7   7  11       15.02       15.59      3.57 o 
  -6   7  11      344.74      325.37      7.04 o 
  -5   7  11      210.22      218.50     12.34 o 
  -4   7  11      152.40      159.35      5.41 o 
  -3   7  11        9.52        5.31      5.91 o 
  -2   7  11      825.13      800.29      9.68 o 
  -1   7  11       12.12       15.69      3.76 o 
   0   7  11      167.79      150.09      4.88 o 
   1   7  11      535.09      497.51      8.07 o 
   2   7  11       30.46       23.71      2.99 o 
   3   7  11       45.45       47.06      2.73 o 
   4   7  11      154.82      152.24      3.91 o 
   5   7  11        2.41        3.81      2.30 o 
   6   7  11      195.60      192.12     10.88 o 
   7   7  11      170.44      172.99      6.44 o 
  -7   8  11       67.02       79.55      5.91 o 
  -6   8  11      122.31      124.72      4.85 o 
  -5   8  11        5.93       17.31      8.40 o 
  -4   8  11       16.36       10.81      6.92 o 
  -3   8  11      479.14      452.49      9.46 o 
  -2   8  11       72.46       73.79      6.99 o 
  -1   8  11      410.35      373.88      7.54 o 
   0   8  11      307.49      308.14      7.85 o 
   1   8  11      752.16      726.28     10.07 o 
   2   8  11      208.21      204.03      5.90 o 
   3   8  11      105.85       99.10      4.11 o 
   4   8  11       17.13       17.81      2.15 o 
   5   8  11      377.35      366.93      6.09 o 
   6   8  11      108.07      108.19      5.99 o 
  -7   9  11       22.01       18.59      3.00 o 
  -6   9  11       19.66       19.66      3.81 o 
  -5   9  11       17.26       20.79      4.46 o 
  -4   9  11      197.65      181.68      4.96 o 
  -3   9  11     1262.21     1252.35     17.56 o 
  -2   9  11      785.46      786.94     19.86 o 
  -1   9  11      139.79      124.93      6.35 o 
   0   9  11       59.06       70.02      5.40 o 
   1   9  11       47.01       57.45      4.02 o 
   2   9  11       22.64       19.49      3.28 o 
   3   9  11       21.98       27.88      3.26 o 
   4   9  11        1.05        1.43      2.30 o 
   5   9  11       86.20       88.92      4.22 o 
   6   9  11       48.58       53.63      4.10 o 
  -6  10  11       12.88       12.45      3.81 o 
  -5  10  11      645.99      673.41     12.39 o 
  -4  10  11       96.99      103.85     10.52 o 
  -3  10  11       92.04       98.90      4.18 o 
  -2  10  11        5.72        8.14      2.01 o 
  -1  10  11     1101.81     1125.02     12.96 o 
   0  10  11       90.15       96.19      4.92 o 
   1  10  11       67.83       86.96      7.73 o 
   2  10  11      184.26      222.90      6.57 o 
   3  10  11      145.48      141.39      5.54 o 
   4  10  11        0.57       -2.26      2.26 o 
   5  10  11      610.12      593.07      8.90 o 
   6  10  11       12.78       15.53      3.00 o 
  -6  11  11     1169.52     1230.07     20.05 o 
  -5  11  11      102.68      104.77      5.97 o 
  -4  11  11        2.37        2.82      3.06 o 
  -3  11  11     1882.27     1821.59     25.86 o 
  -2  11  11      922.88      931.61     11.28 o 
  -1  11  11       80.83       81.12      4.12 o 
   0  11  11      565.12      596.56      9.58 o 
   1  11  11      645.65      672.95     10.72 o 
   2  11  11      174.00      164.21      5.09 o 
   3  11  11      163.37      194.37      4.10 o 
   4  11  11      925.58      970.32     10.87 o 
   5  11  11       65.42       75.10      3.97 o 
  -5  12  11      468.82      478.42     10.79 o 
  -4  12  11     2005.08     2118.68     54.81 o 
  -3  12  11       77.45       73.78      4.41 o 
  -2  12  11        7.85       13.56      2.26 o 
  -1  12  11      813.39      844.21     10.42 o 
   0  12  11      212.33      218.95     12.75 o 
   1  12  11       25.54       36.02      7.33 o 
   2  12  11      558.74      589.21      8.22 o 
   3  12  11      216.35      240.09      4.75 o 
   4  12  11       89.39       84.14      3.83 o 
   5  12  11      186.71      229.81      5.70 o 
  -5  13  11      243.98      283.34      8.07 o 
  -4  13  11        4.88        3.73      3.82 o 
  -3  13  11      694.10      725.59     12.59 o 
  -2  13  11      777.56      793.11     11.47 o 
  -1  13  11       37.98       46.88      4.23 o 
   0  13  11      879.12      963.46     13.99 o 
   1  13  11      641.61      647.59     11.71 o 
   2  13  11       47.30       44.18      4.08 o 
   3  13  11      607.19      627.67      8.57 o 
   4  13  11      537.59      558.89      8.65 o 
  -4  14  11      335.21      341.58     17.21 o 
  -3  14  11       81.59       83.81      8.92 o 
  -2  14  11       33.60       37.57      3.18 o 
  -1  14  11      189.55      182.75      6.99 o 
   0  14  11      310.13      304.63      5.37 o 
   1  14  11       43.40       51.36      3.19 o 
   2  14  11      997.57     1019.88     13.15 o 
   3  14  11        5.29        8.71      2.63 o 
  -2  15  11      391.98      384.44      9.26 o 
  -1  15  11      202.43      187.40     12.76 o 
   0  15  11        6.15        3.55      2.66 o 
   1  15  11      247.41      247.37      6.93 o 
   2  15  11       31.95       36.12      4.82 o 
  -7   0  12      570.41      575.92     11.43 o 
  -6   0  12     1520.42     1602.87     21.76 o 
  -5   0  12       65.31       64.60      4.30 o 
  -4   0  12      505.94      491.15      8.22 o 
  -3   0  12     2929.95     2916.98     33.56 o 
  -2   0  12      111.43      143.67      6.50 o 
  -1   0  12      431.83      406.17     10.32 o 
   0   0  12      786.82      801.74     17.42 o 
   1   0  12      362.76      329.45      7.54 o 
   2   0  12       61.56       60.31      4.52 o 
   3   0  12      351.96      394.70      9.81 o 
   4   0  12      451.08      434.05      9.96 o 
   5   0  12      341.08      347.63     12.06 o 
   6   0  12      129.10      138.25      9.24 o 
   7   0  12       96.55       91.25      7.43 o 
  -7   1  12       74.18       74.46      4.14 o 
  -6   1  12      195.78      196.19      4.21 o 
  -5   1  12     1179.74     1163.23     10.45 o 
  -4   1  12      467.41      451.00      5.21 o 
  -3   1  12      114.15      104.87      2.81 o 
  -2   1  12     1407.08     1393.13     12.23 o 
  -1   1  12      780.55      782.08     11.58 o 
   0   1  12       68.01       68.88      3.83 o 
   1   1  12      831.92      838.39     10.17 o 
   2   1  12     1068.72     1069.12     12.08 o 
   3   1  12     2828.71     2779.76     26.41 o 
   4   1  12     2164.20     2144.10     22.39 o 
   5   1  12      343.92      355.17      6.63 o 
   6   1  12       13.32       13.13      3.26 o 
   7   1  12      166.36      184.13      6.54 o 
  -7   2  12      432.73      430.73      6.51 o 
  -6   2  12      360.09      358.98      5.29 o 
  -5   2  12       23.55       29.76      1.97 o 
  -4   2  12      359.27      351.71      4.99 o 
  -3   2  12      822.68      827.45     10.89 o 
  -2   2  12      153.07      131.60      3.85 o 
  -1   2  12      122.53      124.19      4.50 o 
   0   2  12     1615.07     1479.23     17.61 o 
   1   2  12       26.98       29.81      2.09 o 
   2   2  12      165.36      162.14      3.88 o 
   3   2  12      370.94      364.47      5.94 o 
   4   2  12     1220.32     1212.07     14.59 o 
   5   2  12       44.64       44.49      2.89 o 
   6   2  12      454.94      466.98      9.26 o 
   7   2  12      343.24      340.61      7.59 o 
  -7   3  12        4.59       10.35      2.54 o 
  -6   3  12       41.12       38.53      2.28 o 
  -5   3  12       69.03       86.53      2.91 o 
  -4   3  12       51.61       49.21      2.63 o 
  -3   3  12       58.04       55.06      2.65 o 
  -2   3  12      119.26      119.49      3.65 o 
  -1   3  12      146.98      151.49      3.93 o 
   0   3  12      515.82      493.53      6.46 o 
   1   3  12       14.33       12.17      2.28 o 
   2   3  12        3.52        5.42      1.89 o 
   3   3  12      324.39      329.01      6.98 o 
   4   3  12       21.92       24.06      2.74 o 
   5   3  12        3.63        7.60      3.42 o 
   6   3  12        3.27        3.35      3.27 o 
  -7   4  12        4.20        7.29      2.64 o 
  -6   4  12       69.76       72.64      3.27 o 
  -5   4  12       22.93       19.76      2.63 o 
  -4   4  12      123.79      121.55      5.37 o 
  -3   4  12      380.42      358.20      5.18 o 
  -2   4  12      470.93      506.08      6.84 o 
  -1   4  12      106.12      110.70      2.95 o 
   0   4  12       72.56       65.07      2.67 o 
   1   4  12       62.16       67.23      2.57 o 
   2   4  12       11.56       11.35      1.94 o 
   3   4  12        0.77        4.85      2.27 o 
   4   4  12       67.02       60.05      3.16 o 
   5   4  12       35.29       33.14      3.01 o 
   6   4  12        5.50        7.05      3.36 o 
  -7   5  12      124.31      135.62      7.27 o 
  -6   5  12       38.43       38.36      3.60 o 
  -5   5  12      134.21      140.81      4.84 o 
  -4   5  12      702.57      723.91      9.92 o 
  -3   5  12      155.60      155.22      3.93 o 
  -2   5  12       24.19       33.57      2.52 o 
  -1   5  12      129.96      129.24      3.84 o 
   0   5  12      287.00      262.61      5.29 o 
   1   5  12      100.44      107.18      3.40 o 
   2   5  12        5.80        7.49      2.02 o 
   3   5  12      265.39      262.85      5.11 o 
   4   5  12       49.31       47.98      2.87 o 
   5   5  12        1.44        1.29      2.72 o 
   6   5  12      140.50      136.31      8.72 o 
  -7   6  12      475.30      518.35      8.98 o 
  -6   6  12      509.53      529.66      7.70 o 
  -5   6  12       99.50       90.73      4.61 o 
  -4   6  12      357.41      355.17      7.89 o 
  -3   6  12       86.67       78.32      7.68 o 
  -2   6  12      197.81      229.45      4.91 o 
  -1   6  12      396.46      408.21      6.13 o 
   0   6  12      363.51      379.08      9.66 o 
   1   6  12      397.94      381.86      7.76 o 
   2   6  12       99.36      110.36      4.10 o 
   3   6  12      412.18      423.12      6.23 o 
   4   6  12       30.48       27.87      2.49 o 
   5   6  12      169.99      176.20      6.47 o 
   6   6  12      515.28      505.75     10.61 o 
  -6   7  12      329.11      324.78      9.22 o 
  -5   7  12      645.56      679.52     12.87 o 
  -4   7  12      123.65      132.95      5.62 o 
  -3   7  12        2.93        0.27      2.65 o 
  -2   7  12     1371.74     1350.51     19.37 o 
  -1   7  12      667.51      663.18      9.66 o 
   0   7  12       70.78       67.46      5.34 o 
   1   7  12     1600.62     1609.63     24.83 o 
   2   7  12     1569.30     1584.60     17.95 o 
   3   7  12      349.86      343.01      5.56 o 
   4   7  12      274.98      299.17      6.15 o 
   5   7  12       61.41       54.65      5.69 o 
   6   7  12       14.45       16.69      3.65 o 
  -6   8  12      582.79      644.71     20.08 o 
  -5   8  12      152.25      153.80     10.61 o 
  -4   8  12     1218.02     1233.72     18.75 o 
  -3   8  12     1022.32     1054.11     19.98 o 
  -2   8  12       34.84       27.52      2.30 o 
  -1   8  12      778.00      763.52     16.22 o 
   0   8  12      398.13      409.29      9.60 o 
   1   8  12        2.44        3.33      3.68 o 
   2   8  12      803.68      812.89     11.44 o 
   3   8  12      437.40      454.02      5.95 o 
   4   8  12      320.83      332.98      5.59 o 
   5   8  12      342.13      367.38      9.59 o 
  -6   9  12      301.91      320.68      8.78 o 
  -5   9  12      736.37      768.25     11.80 o 
  -4   9  12     1396.70     1388.54     23.62 o 
  -3   9  12        6.40       10.65      4.16 o 
  -2   9  12     1450.87     1461.13     24.13 o 
  -1   9  12       27.07       39.43      5.88 o 
   0   9  12        0.82       -1.47      4.08 o 
   1   9  12     1001.74     1071.27     18.01 o 
   2   9  12      284.51      274.55      7.25 o 
   3   9  12      104.99      101.38      3.75 o 
   4   9  12      362.65      380.27      7.81 o 
   5   9  12       21.67       18.96      3.89 o 
  -5  10  12       20.34       24.97      3.52 o 
  -4  10  12       63.22       69.48      9.56 o 
  -3  10  12       66.95       45.11      3.86 o 
  -2  10  12       13.29       16.60      2.71 o 
  -1  10  12      118.73      118.44      9.35 o 
   0  10  12      939.90      952.93     16.88 o 
   1  10  12      349.71      349.62      9.85 o 
   2  10  12       32.58       25.63      3.71 o 
   3  10  12      571.09      574.58      7.14 o 
   4  10  12      151.66      156.26      5.15 o 
  -5  11  12     1127.79     1122.36     18.48 o 
  -4  11  12      114.37      114.91      5.65 o 
  -3  11  12      319.65      290.93      7.04 o 
  -2  11  12      337.95      306.10      6.06 o 
  -1  11  12      194.67      197.56     10.97 o 
   0  11  12        0.05       -0.04      3.38 o 
   1  11  12      330.46      325.42     10.10 o 
   2  11  12      402.94      388.25      9.62 o 
   3  11  12      137.79      133.18      4.44 o 
   4  11  12      330.05      332.57      6.90 o 
  -4  12  12       26.11       29.47      3.52 o 
  -3  12  12       21.65       22.35      3.18 o 
  -2  12  12      105.16       94.11      4.50 o 
  -1  12  12      244.01      248.13      6.37 o 
   0  12  12       21.75       25.83      4.72 o 
   1  12  12       12.66       21.26      4.72 o 
   2  12  12      126.47      130.19      8.11 o 
   3  12  12        2.06        3.73      3.32 o 
  -3  13  12       79.21       61.23      9.88 o 
  -2  13  12       22.34       11.14      2.79 o 
  -1  13  12       20.35       25.58      2.37 o 
   0  13  12       30.73       31.15      8.92 o 
   1  13  12        9.48       18.22      9.56 o 
   2  13  12      169.38      200.95     12.43 o 
  -1  14  12      252.58      264.12      7.19 o 
   0  14  12      143.24      146.65     11.15 o 
   1  14  12        4.99       -6.37      8.28 o 
  -6   1  13       17.22       23.35      2.71 o 
  -5   1  13      204.66      207.58      4.08 o 
  -4   1  13       97.82      100.44      2.85 o 
  -3   1  13        1.89       -1.31      1.83 o 
  -2   1  13       20.15       11.05      2.78 o 
  -1   1  13       10.46       16.41      2.53 o 
   0   1  13       39.17       46.40      3.22 o 
   1   1  13        0.68        1.16      2.78 o 
   2   1  13      304.01      283.66      5.48 o 
   3   1  13     1085.92     1099.28     12.84 o 
   4   1  13      358.83      347.81      6.37 o 
   5   1  13      725.72      724.00     21.98 o 
   6   1  13       85.02       84.76      4.81 o 
  -6   2  13      234.44      249.69      4.89 o 
  -5   2  13      133.43      142.45      4.43 o 
  -4   2  13       11.32        7.54      2.37 o 
  -3   2  13     1590.69     1593.61     16.84 o 
  -2   2  13      520.92      541.31      6.67 o 
  -1   2  13        0.62        2.36      2.50 o 
   0   2  13      472.31      469.69      7.74 o 
   1   2  13      702.40      683.52      8.92 o 
   2   2  13       32.70       29.92      2.47 o 
   3   2  13      251.87      275.02      5.60 o 
   4   2  13      133.00      137.93      4.88 o 
   5   2  13       24.04       23.23      3.12 o 
   6   2  13      131.78      130.57      6.71 o 
  -6   3  13      175.01      182.78      6.66 o 
  -5   3  13      277.82      278.37      8.09 o 
  -4   3  13      286.05      303.54      6.98 o 
  -3   3  13      218.26      199.15      4.84 o 
  -2   3  13       15.64       17.40      1.89 o 
  -1   3  13      476.73      471.25      6.29 o 
   0   3  13      320.77      353.60      5.66 o 
   1   3  13      121.38      125.67      3.91 o 
   2   3  13      454.56      508.85      9.45 o 
   3   3  13      487.47      464.35      7.05 o 
   4   3  13       16.32       21.44      2.84 o 
   5   3  13      204.73      221.30      6.96 o 
  -6   4  13      679.56      739.44      9.67 o 
  -5   4  13      248.47      273.81      6.54 o 
  -4   4  13       52.81       39.66      2.50 o 
  -3   4  13      928.07      909.98     11.60 o 
  -2   4  13      362.73      350.12      5.78 o 
  -1   4  13      405.62      386.44      7.09 o 
   0   4  13      659.91      629.44      9.88 o 
   1   4  13      928.91      953.33     14.71 o 
   2   4  13      352.57      339.32      6.22 o 
   3   4  13      563.22      571.79      8.57 o 
   4   4  13      431.80      434.70     13.15 o 
   5   4  13        2.94       -0.24      3.47 o 
  -6   5  13      106.96       86.71      4.00 o 
  -5   5  13     1176.31     1132.07     14.81 o 
  -4   5  13      323.74      335.93      6.04 o 
  -3   5  13        3.87        6.37      2.44 o 
  -2   5  13      373.09      365.43      6.44 o 
  -1   5  13     1584.37     1602.66     20.18 o 
   0   5  13      115.42      108.59      3.23 o 
   1   5  13       50.93       51.00      3.37 o 
   2   5  13      346.55      357.33      6.01 o 
   3   5  13      531.81      536.12      7.61 o 
   4   5  13       38.44       38.03      4.11 o 
   5   5  13      217.73      236.78      6.15 o 
  -6   6  13      141.19      133.08      9.24 o 
  -5   6  13     1272.95     1206.68     20.47 o 
  -4   6  13      791.57      772.53     14.10 o 
  -3   6  13       45.59       42.70      4.88 o 
  -2   6  13     1032.91     1054.48     13.48 o 
  -1   6  13        3.30        6.22      2.26 o 
   0   6  13      401.23      397.90      7.73 o 
   1   6  13     1439.04     1415.46     15.31 o 
   2   6  13       41.34       43.51      3.04 o 
   3   6  13      524.55      512.66      7.24 o 
   4   6  13       68.66       61.64      5.89 o 
   5   6  13      223.43      219.36      7.78 o 
  -5   7  13      284.97      273.82      9.12 o 
  -4   7  13      347.81      349.31      9.75 o 
  -3   7  13        9.87        7.75      2.55 o 
  -2   7  13        2.29        6.54      2.33 o 
  -1   7  13       55.64       54.39      3.06 o 
   0   7  13      253.98      261.20      8.89 o 
   1   7  13      413.12      409.52      9.29 o 
   2   7  13        8.73        8.57      2.20 o 
   3   7  13      121.18      127.06      4.46 o 
   4   7  13        4.50        7.99      3.68 o 
  -5   8  13       26.19       27.40      4.91 o 
  -4   8  13      146.73      151.60     13.69 o 
  -3   8  13      156.20      149.56      5.94 o 
  -2   8  13       15.12       18.78      2.57 o 
  -1   8  13        1.86        1.45      1.97 o 
   0   8  13        0.97        2.83      5.34 o 
   1   8  13       13.39       12.29      4.25 o 
   2   8  13       27.75       19.81      4.16 o 
   3   8  13       79.51       91.66      3.66 o 
   4   8  13       67.52       62.22      3.81 o 
  -4   9  13        6.13       11.36      5.68 o 
  -3   9  13       71.14       64.91      4.33 o 
  -2   9  13       30.31       37.36      5.17 o 
  -1   9  13       38.35       45.63      5.92 o 
   0   9  13       43.55       52.30      6.49 o 
   1   9  13        0.44       -0.38      4.60 o 
   2   9  13        1.17       -2.24      4.68 o 
   3   9  13       65.36       69.92      4.19 o 
   4   9  13        3.13        7.97      2.52 o 
  -4  10  13      119.94      117.26      7.65 o 
  -3  10  13      342.91      347.09      8.11 o 
  -2  10  13        8.02       14.05      2.76 o 
  -1  10  13        0.12       -0.74      3.21 o 
   0  10  13      371.67      401.60     13.79 o 
   1  10  13      349.66      349.53     13.60 o 
   2  10  13        0.42       -2.55      5.35 o 
   3  10  13        6.92       12.77      2.17 o 
  -3  11  13       60.97       36.95      3.28 o 
  -2  11  13      159.46      163.24      5.70 o 
  -1  11  13      159.28      160.11     10.99 o 
   0  11  13      283.80      304.84     12.75 o 
   1  11  13      113.22      144.70     20.08 o 
   2  11  13       39.86       52.82      6.12 o 
  -1  12  13       70.29       63.09      6.37 o 
   0  12  13      199.98      239.63     14.02 o 
   1  12  13      419.93      435.92     19.12 o 
  -5   0  14      603.39      657.26     10.26 o 
  -4   0  14      209.54      220.82      7.97 o 
  -3   0  14        3.67       -1.91      7.65 o 
  -2   0  14      853.12      832.58     17.08 o 
  -1   0  14      420.71      448.87     13.89 o 
   0   0  14       37.68       35.79      3.93 o 
   1   0  14      127.30      128.48      6.78 o 
   2   0  14     1192.10     1292.26     50.67 o 
   3   0  14       10.84        8.06      6.05 o 
   4   0  14      291.46      343.41     16.89 o 
  -5   1  14       50.79       52.69      2.90 o 
  -4   1  14      667.56      655.15     11.19 o 
  -3   1  14     1550.84     1571.68     24.25 o 
  -2   1  14       37.75       32.32      3.17 o 
  -1   1  14      408.87      409.55      9.08 o 
   0   1  14      443.23      445.00      8.74 o 
   1   1  14        7.20        5.22      2.69 o 
   2   1  14        4.69        8.59      2.71 o 
   3   1  14       13.95       18.07      2.91 o 
   4   1  14      221.09      207.92      5.90 o 
  -5   2  14      507.35      498.78      7.56 o 
  -4   2  14       67.17       55.09      4.16 o 
  -3   2  14      540.05      526.76      7.22 o 
  -2   2  14      786.25      793.85     10.40 o 
  -1   2  14      349.96      346.91      7.03 o 
   0   2  14       67.08       61.22      5.02 o 
   1   2  14      296.55      308.13      6.79 o 
   2   2  14       14.59       15.09      2.83 o 
   3   2  14      748.65      733.85     16.74 o 
   4   2  14      148.85      158.35      5.53 o 
  -5   3  14        2.62        0.63      5.56 o 
  -4   3  14      123.37      124.22      5.74 o 
  -3   3  14      538.92      526.12      8.42 o 
  -2   3  14      116.65      111.42      3.71 o 
  -1   3  14       75.99       79.62      3.82 o 
   0   3  14      618.77      584.77      9.35 o 
   1   3  14      140.40      134.37      5.33 o 
   2   3  14        8.50        9.67      3.48 o 
   3   3  14      264.59      272.66      8.19 o 
   4   3  14       72.56       73.29      9.01 o 
  -5   4  14        2.44        4.94      3.46 o 
  -4   4  14      256.08      249.74      6.93 o 
  -3   4  14        9.88        6.46      2.82 o 
  -2   4  14       18.12       19.12      2.51 o 
  -1   4  14       59.44       61.26      3.65 o 
   0   4  14       32.08       33.18      2.83 o 
   1   4  14       58.13       62.53      3.69 o 
   2   4  14        6.73        6.67      2.62 o 
   3   4  14      266.14      259.51      9.01 o 
   4   4  14        6.17        8.74      3.44 o 
  -4   5  14      330.62      315.61     10.85 o 
  -3   5  14       22.32       21.18      4.28 o 
  -2   5  14       14.09       16.00      4.46 o 
  -1   5  14      148.02      141.39      4.51 o 
   0   5  14        4.71       12.38      2.94 o 
   1   5  14       43.27       32.60      2.64 o 
   2   5  14      142.26      140.45      5.92 o 
   3   5  14        9.93       11.33      2.90 o 
   4   5  14        2.64        2.63      3.91 o 
  -4   6  14      128.39      137.11     11.79 o 
  -3   6  14       54.07       47.98      3.76 o 
  -2   6  14      119.68      146.37     11.79 o 
  -1   6  14      108.63      108.64      4.86 o 
   0   6  14       84.94       76.96      4.17 o 
   1   6  14      165.20      184.09      5.64 o 
   2   6  14      110.00      121.57      4.71 o 
   3   6  14       59.02       52.39      3.71 o 
  -4   7  14      836.03      861.02     15.70 o 
  -3   7  14      407.32      449.84      9.64 o 
  -2   7  14       31.10       24.21      6.05 o 
  -1   7  14      428.14      441.34      8.65 o 
   0   7  14      283.85      295.50      4.88 o 
   1   7  14      158.84      172.90      6.48 o 
   2   7  14      142.23      166.96      7.06 o 
   3   7  14      164.23      184.97     13.06 o 
  -3   8  14       29.83       39.53      3.82 o 
  -2   8  14      461.66      478.57     16.57 o 
  -1   8  14      181.37      190.83      5.64 o 
   0   8  14       14.73       16.57      6.37 o 
   1   8  14      281.63      310.37     14.02 o 
   2   8  14      294.31      314.30      9.89 o 
  -2   9  14      201.00      202.49      6.14 o 
  -1   9  14      314.00      332.76      7.53 o 
   0   9  14      601.71      676.18     20.39 o 
   1   9  14       75.23       78.39      7.65 o 
  -3   1  15        8.38        9.30      4.60 o 
  -2   1  15       39.09       42.11      4.14 o 
  -1   1  15        6.33        0.38      4.24 o 
   0   1  15      192.93      193.10     11.47 o 
   1   1  15      303.38      302.08      7.88 o 
   2   1  15      310.71      295.57     14.02 o 
  -3   2  15      117.65      104.09      5.34 o 
  -2   2  15        6.97       12.40      3.74 o 
  -1   2  15      248.68      247.28      7.17 o 
   0   2  15      174.47      163.62      8.92 o 
   1   2  15        2.09        1.82      3.06 o 
   2   2  15        5.89       12.57      3.36 o 
  -3   3  15      299.65      345.01      7.06 o 
  -2   3  15      424.30      425.40      8.21 o 
  -1   3  15       16.04       17.92      3.18 o 
   0   3  15      158.72      165.58      6.43 o 
   1   3  15      723.35      732.23     16.57 o 
   2   3  15      100.03       84.16      7.65 o 
  -3   4  15      297.75      293.80     26.77 o 
  -2   4  15       22.04       26.14      6.05 o 
  -1   4  15      427.00      449.14     11.85 o 
   0   4  15       28.64       26.08      4.78 o 
   1   4  15      391.49      384.79      8.92 o 
   2   4  15      344.91      366.29     13.70 o 
  -2   5  15      286.77      321.70      6.74 o 
  -1   5  15       43.25       34.99      4.72 o 
   0   5  15      408.50      426.27     14.98 o 
   1   5  15      503.84      508.70     10.70 o 
  -1   6  15      127.78      136.67      5.57 o 
   0   6  15       10.48       14.44      6.37 o 
                                                 
